# Supplementary material for: Promoter Methylation of the MGRN1 Gene Predicts Prognosis and Response to Chemotherapy of High-Grade Serous Ovarian Cancer Patients
Source: Front Oncol. 2021 Jun 29;11:659254. doi: 10.3389/fonc.2021.659254 (PMC8277380; doi:10.3389/fonc.2021.659254)
Supplement: Supplementary file 2 [file DataSheet_1.csv]

ENSEMBL	ENTREZID	SYMBOL	logFC	logCPM	LR	PValue	FDR
ENSG00000125740	2354	FOSB	-6.507962539	4.120766757	29.71576851	5.00E-08	0.000746341
ENSG00000120738	1958	EGR1	-4.256641037	6.825035627	24.20657565	8.65E-07	0.006455177
ENSG00000064300	4804	NGFR	-5.524996327	3.422900955	22.58909464	2.01E-06	0.00997684
ENSG00000148926	133	ADM	-3.251224316	7.252879988	15.24133329	9.46E-05	0.297601051
ENSG00000186081	3852	KRT5	-4.436357572	2.837192448	15.1288588	0.000100416	0.297601051
ENSG00000159399	3099	HK2	-3.230393781	6.428102543	14.79761574	0.000119687	0.297601051
ENSG00000260765	390732	CES1P2	8.9421302	1.320568101	14.34368896	0.000152289	0.324572063
ENSG00000165507	11067	DEPP1	-4.263733847	3.301495663	13.4711943	0.000242254	0.442696167
ENSG00000159167	6781	STC1	-3.603489481	5.832570842	13.28835413	0.00026706	0.442696167
ENSG00000164176	10085	EDIL3	-4.712035732	2.837966865	12.88702782	0.000330867	0.493621156
ENSG00000122884	5033	P4HA1	-3.195102139	6.359033409	12.02449711	0.000525059	0.690050049
ENSG00000162772	467	ATF3	-2.907804472	6.559941772	11.92103201	0.000555037	0.690050049
ENSG00000109083	90410	IFT20	9.329552114	1.696511349	11.60806435	0.000656665	0.697973112
ENSG00000179094	5187	PER1	-3.37614589	4.844366264	11.57492404	0.000668472	0.697973112
ENSG00000171711	1673	DEFB4A	5.448660212	4.113017841	11.43761995	0.000719719	0.697973112
ENSG00000171711	100289462	DEFB4B	5.448660212	4.113017841	11.43761995	0.000719719	0.697973112
ENSG00000113369	57561	ARRDC3	-3.444283751	5.825379013	11.36466243	0.000748547	0.697973112
ENSG00000198354	340578	DCAF12L2	8.358768004	0.760780073	11.13385976	0.00084766	0.743896629
ENSG00000101825	25878	MXRA5	-3.412839137	2.20869945	10.66399105	0.001092414	0.905429335
ENSG00000226225	6222	RPS18	10.77769538	7.597333534	10.02450127	0.001544715	0.999792942
ENSG00000152952	5352	PLOD2	-3.519676135	5.535013898	9.905209408	0.001648116	0.999792942
ENSG00000235005	NA	NA	7.99610643	0.419133568	9.781628659	0.001762641	0.999792942
ENSG00000161544	114757	CYGB	5.050697906	1.918726649	9.589009683	0.001957455	0.999792942
ENSG00000136695	26525	IL36RN	7.936175566	0.372897638	9.549050448	0.002000529	0.999792942
ENSG00000237768	NA	NA	-3.414981231	2.990774879	9.511066214	0.002042365	0.999792942
ENSG00000117013	9132	KCNQ4	5.47235461	0.912697103	9.502949223	0.002051419	0.999792942
ENSG00000138764	901	CCNG2	-2.880964042	4.870146551	9.415129527	0.002152024	0.999792942
ENSG00000269019	102724360	HOMER3-AS1	7.792707153	0.232168356	9.35413369	0.002224831	0.999792942
ENSG00000125571	27178	IL37	5.832511419	2.138121813	9.257694136	0.002345081	0.999792942
ENSG00000260081	105373383	LOC105373383	7.726750434	0.177532745	9.116112152	0.002533679	0.999792942
ENSG00000173432	6288	SAA1	3.43038244	7.298514498	9.08671588	0.002574728	0.999792942
ENSG00000148704	11023	VAX1	7.66606458	0.125286068	8.957488531	0.002763345	0.999792942
ENSG00000272079	NA	NA	5.290410581	0.741513868	8.870100306	0.002898792	0.999792942
ENSG00000132130	NA	NA	-2.687719222	5.451151495	8.755797458	0.003086194	0.999792942
ENSG00000227220	NA	NA	-3.014149069	1.986368121	8.742242075	0.00310922	0.999792942
ENSG00000096150	6222	RPS18	10.000908	6.268798533	8.724728952	0.003139227	0.999792942
ENSG00000206299	6891	TAP2	8.069352294	0.483481759	8.68076325	0.003215863	0.999792942
ENSG00000088726	55287	TMEM40	7.582676061	0.039295873	8.610576274	0.003342165	0.999792942
ENSG00000111816	2444	FRK	-3.064036259	1.16169884	8.49100569	0.003569065	0.999792942
ENSG00000136689	3557	IL1RN	4.616207565	2.446402789	8.487855931	0.003575249	0.999792942
ENSG00000114268	5210	PFKFB4	-3.02937612	4.254567776	8.340022997	0.003878111	0.999792942
ENSG00000260960	NA	NA	6.194034551	1.593851142	8.308735748	0.003945485	0.999792942
ENSG00000236250	8859	STK19	8.317496267	0.719653874	8.209727233	0.004166641	0.999792942
ENSG00000100744	51527	GSKIP	-2.969154232	3.648416986	8.174721957	0.004247818	0.999792942
ENSG00000141977	117286	CIB3	5.328575222	0.776805624	8.162750072	0.004275949	0.999792942
ENSG00000188833	377841	ENTPD8	7.545464655	0.001892425	8.067247083	0.004507254	0.999792942
ENSG00000239620	100419008	PRR20G	4.601731609	1.486809596	7.980915296	0.004727304	0.999792942
ENSG00000099194	6319	SCD	-2.434724793	5.85019903	7.978158991	0.004734507	0.999792942
ENSG00000176387	3291	HSD11B2	-2.938818008	1.788674695	7.937049078	0.004843275	0.999792942
ENSG00000134107	8553	BHLHE40	-2.337417898	7.349535714	7.927767408	0.004868183	0.999792942
ENSG00000262917	NA	NA	7.531601062	0.007848573	7.87599104	0.005009541	0.999792942
ENSG00000263290	10067	SCAMP3	4.027903714	4.325224332	7.823010074	0.005158521	0.999792942
ENSG00000134215	10451	VAV3	-3.559629998	1.312646283	7.815400044	0.005180288	0.999792942
ENSG00000271760	NA	NA	7.439639847	-0.075666044	7.795228246	0.005238439	0.999792942
ENSG00000079393	51207	DUSP13	7.267486206	-0.243826126	7.697516952	0.005529684	0.999792942
ENSG00000169302	202374	STK32A	-2.937800068	1.279002999	7.668101601	0.005620556	0.999792942
ENSG00000129521	112399	EGLN3	-2.810342532	3.673822498	7.66335025	0.005635376	0.999792942
ENSG00000124762	1026	CDKN1A	-2.432949253	7.193951653	7.462662365	0.006299178	0.999792942
ENSG00000164520	135250	RAET1E	4.442055336	0.808516945	7.343255847	0.006731481	0.999792942
ENSG00000117461	8503	PIK3R3	-2.791598661	2.91101287	7.296808851	0.006907719	0.999792942
ENSG00000104419	10397	NDRG1	-2.184840976	9.793134837	7.266810475	0.007024043	0.999792942
ENSG00000268679	NA	NA	4.319526989	1.218625997	7.264581361	0.007032766	0.999792942
ENSG00000269526	147664	ERVV-1	5.146595515	2.405386258	7.237774308	0.007138542	0.999792942
ENSG00000206235	6891	TAP2	8.607313889	0.986544376	7.213815868	0.007234453	0.999792942
ENSG00000272191	NA	NA	-2.718282817	2.426791888	7.070169107	0.007837786	0.999792942
ENSG00000124766	6659	SOX4	-2.568512371	5.42387975	6.999372357	0.00815383	0.999792942
ENSG00000134339	6289	SAA2	3.801207729	2.060749462	6.845415344	0.008886904	0.999792942
ENSG00000101460	84557	MAP1LC3A	5.055794175	0.514996784	6.713898859	0.009566434	0.999792942
ENSG00000260533	NA	NA	3.731487409	2.965254739	6.709135027	0.009592024	0.999792942
ENSG00000134668	90853	SPOCD1	4.120896772	1.414814033	6.683404292	0.00973146	0.999792942
ENSG00000136696	27177	IL36B	3.784109236	1.648606373	6.618661476	0.010091565	0.999792942
ENSG00000258987	NA	NA	4.089033817	1.936191321	6.507424654	0.010742498	0.999792942
ENSG00000164211	134429	STARD4	-2.69201972	2.556037153	6.481190287	0.010902195	0.999792942
ENSG00000258708	100129794	SLC25A21-AS1	7.018191315	-0.443490488	6.417379294	0.011300881	0.999792942
ENSG00000135338	167691	LCA5	-3.183219412	1.411057413	6.362410007	0.011656311	0.999792942
ENSG00000088992	54997	TESC	4.612321551	0.118326071	6.313667398	0.011981076	0.999792942
ENSG00000170345	2353	FOS	-2.594168864	5.257132451	6.313399702	0.011982885	0.999792942
ENSG00000027869	9047	SH2D2A	4.538907807	0.891780657	6.262745562	0.012330297	0.999792942
ENSG00000023892	50619	DEF6	3.81474202	1.427064941	6.207584535	0.012720408	0.999792942
ENSG00000066468	2263	FGFR2	-2.526198953	1.358052541	6.106914912	0.013465397	0.999792942
ENSG00000100628	51676	ASB2	3.809243784	4.111824201	6.090736147	0.013589246	0.999792942
ENSG00000124225	56937	PMEPA1	-2.081858703	6.904604432	6.077544854	0.013691092	0.999792942
ENSG00000197632	5055	SERPINB2	7.540736293	0.022798166	5.993974421	0.014354824	0.999792942
ENSG00000117360	9129	PRPF3	4.214739915	1.509345539	5.870904651	0.01539314	0.999792942
ENSG00000206280	9278	ZBTB22	4.560451745	0.909912787	5.867211624	0.015425466	0.999792942
ENSG00000156869	391059	FRRS1	-3.046905717	1.080958177	5.856819952	0.015516804	0.999792942
ENSG00000233058	NA	NA	6.798982296	-0.628260743	5.682930393	0.017130733	0.999792942
ENSG00000125538	3553	IL1B	2.834381104	6.662777902	5.666943016	0.017287557	0.999792942
ENSG00000263226	NA	NA	4.386079151	1.667512595	5.637063963	0.017584631	0.999792942
ENSG00000148346	3934	LCN2	2.586675334	7.396103442	5.631771667	0.017637796	0.999792942
ENSG00000181458	55076	TMEM45A	-2.423745902	3.308970864	5.62359962	0.017720218	0.999792942
ENSG00000008300	1951	CELSR3	-2.422389257	2.467731206	5.591857862	0.018044148	0.999792942
ENSG00000114698	57088	PLSCR4	-2.870737801	2.389241806	5.587560296	0.018088473	0.999792942
ENSG00000166670	4319	MMP10	-2.554213239	1.072175627	5.570211392	0.018268555	0.999792942
ENSG00000133083	9201	DCLK1	-2.794019253	1.058936435	5.564402412	0.018329265	0.999792942
ENSG00000273419	NA	NA	-2.407619951	1.061484225	5.528387318	0.018710343	0.999792942
ENSG00000150347	84159	ARID5B	-2.47282265	1.656193529	5.511542486	0.018891379	0.999792942
ENSG00000166426	1381	CRABP1	3.321154501	4.07230446	5.509343869	0.018915141	0.999792942
ENSG00000167612	341405	ANKRD33	4.032266335	0.427746729	5.465879121	0.019391297	0.999792942
ENSG00000187689	401138	AMTN	-2.415652999	1.907421314	5.447741812	0.019593638	0.999792942
ENSG00000170153	57484	RNF150	-2.541259615	3.264818572	5.436888121	0.019715765	0.999792942
ENSG00000240476	NA	NA	3.698869335	1.022048363	5.427719603	0.019819544	0.999792942
ENSG00000137501	54843	SYTL2	-2.700819634	4.043699892	5.418600267	0.019923326	0.999792942
ENSG00000069667	6095	RORA	-2.894294051	2.947144164	5.354630319	0.020667315	0.999792942
ENSG00000188641	1806	DPYD	-2.640141428	3.523004306	5.345290079	0.020778326	0.999792942
ENSG00000186480	3638	INSIG1	-2.105708065	5.303718095	5.338866158	0.020855033	0.999792942
ENSG00000118263	8609	KLF7	-2.429096321	4.666730775	5.335924545	0.020890257	0.999792942
ENSG00000184613	4753	NELL2	-2.70516783	2.16341751	5.330059212	0.020960673	0.999792942
ENSG00000166407	4004	LMO1	-2.504416975	1.707154866	5.313212205	0.021164299	0.999792942
ENSG00000235852	NA	NA	-2.371107677	3.668975361	5.307633085	0.021232183	0.999792942
ENSG00000197696	4828	NMB	4.154929141	0.534804245	5.304508008	0.021270306	0.999792942
ENSG00000164694	84624	FNDC1	-2.719590599	1.846787897	5.286905955	0.021486362	0.999792942
ENSG00000125629	51141	INSIG2	-2.320463293	4.326064596	5.239461288	0.02208011	0.999792942
ENSG00000123095	79365	BHLHE41	-2.532687467	2.832971643	5.17106143	0.022966179	0.999792942
ENSG00000132622	116835	HSPA12B	3.561557515	0.516077374	5.122022054	0.023624074	0.999792942
ENSG00000101307	10326	SIRPB1	3.89624576	1.209297019	5.091784662	0.02403944	0.999792942
ENSG00000103154	54550	NECAB2	3.314201746	1.415307892	5.088516509	0.024084786	0.999792942
ENSG00000112972	3157	HMGCS1	-2.531529384	4.785076681	5.088324682	0.02408745	0.999792942
ENSG00000203797	8528	DDO	4.555128289	0.074458774	5.069448193	0.024351134	0.999792942
ENSG00000198959	7052	TGM2	2.494815898	10.16813463	5.06081843	0.024472678	0.999792942
ENSG00000167083	2793	GNGT2	3.222097035	1.121109786	5.060381733	0.024478846	0.999792942
ENSG00000154274	55286	C4orf19	3.071598743	2.649341036	5.035011769	0.024839918	0.999792942
ENSG00000052802	6307	MSMO1	-2.274144239	4.709304259	4.992899054	0.025451534	0.999792942
ENSG00000162496	9249	DHRS3	3.599862215	3.352558538	4.985274738	0.025563926	0.999792942
ENSG00000013297	5010	CLDN11	4.490741213	0.017186262	4.964961942	0.025865884	0.999792942
ENSG00000146278	10957	PNRC1	-1.954236436	5.802701397	4.961153613	0.025922908	0.999792942
ENSG00000131037	54869	EPS8L1	3.657957901	1.524577706	4.950444513	0.026083961	0.999792942
ENSG00000247844	NA	NA	3.425667523	3.246278574	4.911631293	0.026676436	0.999792942
ENSG00000235831	100507582	BHLHE40-AS1	-2.325997323	3.141376495	4.903625096	0.026800379	0.999792942
ENSG00000078018	4133	MAP2	-2.437496284	1.583681326	4.900547606	0.02684818	0.999792942
ENSG00000181744	205428	DIPK2A	-2.474304719	4.323395557	4.897809864	0.026890779	0.999792942
ENSG00000107798	3988	LIPA	-2.165390964	4.427402938	4.882168945	0.027135501	0.999792942
ENSG00000138640	10144	FAM13A	-2.509780229	1.829104201	4.873508074	0.027272006	0.999792942
ENSG00000226882	2794	GNL1	5.880794993	3.117031711	4.804065843	0.028392656	0.999792942
ENSG00000136052	84102	SLC41A2	-2.349017403	4.483130221	4.774739175	0.028880221	0.999792942
ENSG00000146233	51302	CYP39A1	-2.889633513	0.507489422	4.75372041	0.029235022	0.999792942
ENSG00000056558	7185	TRAF1	-2.224025678	2.039068476	4.721766475	0.029783132	0.999792942
ENSG00000112320	55084	SOBP	-2.246738982	1.966020753	4.712064402	0.029951664	0.999792942
ENSG00000173557	339778	C2orf70	3.117961982	1.233254136	4.703998382	0.030092532	0.999792942
ENSG00000106799	7046	TGFBR1	-2.518749272	3.887403362	4.681884337	0.030482294	0.999792942
ENSG00000261556	100506060	SMG1P7	-2.880126846	0.543150339	4.6739099	0.030624132	0.999792942
ENSG00000188906	120892	LRRK2	-2.912748172	0.517653393	4.662611311	0.030826275	0.999792942
ENSG00000136155	8796	SCEL	4.134643795	1.736837096	4.648441501	0.031081755	0.999792942
ENSG00000171566	5356	PLRG1	-2.246136078	4.8830364	4.642057916	0.03119757	0.999792942
ENSG00000104765	665	BNIP3L	-2.018628863	6.013789339	4.632809411	0.031366163	0.999792942
ENSG00000131477	10266	RAMP2	3.064777644	0.97670555	4.628310947	0.031448509	0.999792942
ENSG00000185189	340371	NRBP2	3.21860831	1.116575756	4.61629329	0.031669605	0.999792942
ENSG00000115548	55818	KDM3A	-2.169062949	6.000999186	4.575245021	0.032437107	0.999792942
ENSG00000114023	26355	FAM162A	-1.802490253	6.161531325	4.574136276	0.032458105	0.999792942
ENSG00000198758	79574	EPS8L3	2.94879746	2.032286267	4.571950513	0.032499542	0.999792942
ENSG00000235560	107984875	LOC107984875	3.682321622	0.117037518	4.565552363	0.032621153	0.999792942
ENSG00000175155	388403	YPEL2	-2.907928664	2.58237637	4.554743215	0.032827686	0.999792942
ENSG00000112715	7422	VEGFA	-1.717933132	8.56284329	4.53726765	0.033164489	0.999792942
ENSG00000182179	7318	UBA7	3.00075951	1.613219907	4.525855365	0.033386382	0.999792942
ENSG00000065413	91526	ANKRD44	-2.221725793	1.770980123	4.516669424	0.033566114	0.999792942
ENSG00000235978	NA	NA	-2.31570742	1.171766139	4.494582741	0.034002411	0.999792942
ENSG00000175832	2118	ETV4	2.373977489	6.372307859	4.489068457	0.034112261	0.999792942
ENSG00000065621	119391	GSTO2	2.91470562	2.000240462	4.479659238	0.034300559	0.999792942
ENSG00000086506	3049	HBQ1	3.016866104	3.122974496	4.474229049	0.034409723	0.999792942
ENSG00000126368	9572	NR1D1	-1.844782543	6.049442407	4.471076013	0.034473276	0.999792942
ENSG00000107731	219699	UNC5B	-2.271018553	2.312963746	4.470720006	0.034480459	0.999792942
ENSG00000162009	6755	SSTR5	3.30684924	2.264155922	4.451070559	0.034879375	0.999792942
ENSG00000186472	27445	PCLO	-2.497381679	0.703554745	4.440940491	0.035086914	0.999792942
ENSG00000119950	4601	MXI1	-2.058013999	5.944875606	4.43787147	0.035150045	0.999792942
ENSG00000116761	1491	CTH	-2.09593002	4.719001068	4.430433937	0.035303531	0.999792942
ENSG00000124788	6310	ATXN1	-2.321012645	4.061867493	4.426048336	0.035394364	0.999792942
ENSG00000255248	399959	MIR100HG	4.853131719	0.34885561	4.413923647	0.035646761	0.999792942
ENSG00000119138	687	KLF9	-2.372017483	2.554079927	4.412247303	0.035681805	0.999792942
ENSG00000169242	1942	EFNA1	-1.795698561	7.284099213	4.399475266	0.03594999	0.999792942
ENSG00000105784	154661	RUNDC3B	-2.527858513	0.927371708	4.394404219	0.036057056	0.999792942
ENSG00000205189	65986	ZBTB10	-2.445268362	4.139295253	4.361088528	0.036768804	0.999792942
ENSG00000102030	8260	NAA10	-2.326657725	1.695632662	4.348237333	0.037047271	0.999792942
ENSG00000165434	283209	PGM2L1	-2.767442855	1.770406655	4.33480097	0.037340781	0.999792942
ENSG00000159761	388284	C16orf86	3.36712256	0.710026357	4.332223432	0.037397364	0.999792942
ENSG00000272398	100133941	CD24	-2.187356275	5.061694908	4.329807565	0.03745048	0.999792942
ENSG00000116771	79814	AGMAT	3.140401981	1.252147924	4.317576764	0.037720602	0.999792942
ENSG00000176171	664	BNIP3	-1.756070962	6.630506973	4.314069501	0.037798438	0.999792942
ENSG00000172927	26579	MYEOV	2.360866668	5.832296251	4.292081427	0.038290262	0.999792942
ENSG00000090534	7066	THPO	3.504886186	-0.042483989	4.276625318	0.038639993	0.999792942
ENSG00000173786	1267	CNP	2.81436398	3.588509296	4.245202779	0.039361369	0.999792942
ENSG00000225410	NA	NA	2.385269988	6.604504752	4.245058932	0.039364703	0.999792942
ENSG00000166523	26253	CLEC4E	3.113253292	1.41433303	4.235800879	0.039579946	0.999792942
ENSG00000104899	268	AMH	-2.187838107	2.506825059	4.229770487	0.039720811	0.999792942
ENSG00000151414	140609	NEK7	-2.260065194	4.782123307	4.227000332	0.039785697	0.999792942
ENSG00000104081	90427	BMF	-2.152271977	2.959472845	4.224081107	0.039854194	0.999792942
ENSG00000168259	7266	DNAJC7	2.646852767	4.437433923	4.206231189	0.040275727	0.999792942
ENSG00000125730	718	C3	2.039078882	8.523597814	4.197882978	0.040474478	0.999792942
ENSG00000186594	84981	MIR22HG	-2.142127754	3.120472481	4.194194828	0.040562611	0.999792942
ENSG00000042286	84883	AIFM2	2.469146263	5.311062286	4.172322249	0.041089444	0.999792942
ENSG00000164825	1672	DEFB1	3.00655133	0.922623058	4.15019393	0.041629756	0.999792942
ENSG00000108821	1277	COL1A1	-2.152580845	2.032600081	4.131838585	0.042083605	0.999792942
ENSG00000089723	78990	OTUB2	2.323254081	5.323510646	4.124119375	0.042276018	0.999792942
ENSG00000268964	100271846	ERVV-2	3.339856837	3.331587193	4.105350153	0.042747739	0.999792942
ENSG00000051523	1535	CYBA	2.493015516	8.803945433	4.103455451	0.042795664	0.999792942
ENSG00000166961	219995	MS4A15	3.347420657	0.693986072	4.101842121	0.042836517	0.999792942
ENSG00000171368	11076	TPPP	-2.115564471	2.569563051	4.098420311	0.0429233	0.999792942
ENSG00000164400	1437	CSF2	2.780123275	2.849506134	4.09489648	0.043012864	0.999792942
ENSG00000106415	113263	GLCCI1	-2.613329794	1.125294154	4.085384176	0.043255617	0.999792942
ENSG00000196391	342132	ZNF774	3.452424191	0.422365649	4.080970166	0.043368751	0.999792942
ENSG00000254844	NA	NA	3.648715474	2.353658912	4.080194157	0.043388673	0.999792942
ENSG00000123689	50486	G0S2	2.109554995	8.110232036	4.07441916	0.043537232	0.999792942
ENSG00000159216	861	RUNX1	-1.930998105	5.487237805	4.065091547	0.043778312	0.999792942
ENSG00000159216	100506403	LOC100506403	-1.930998105	5.487237805	4.065091547	0.043778312	0.999792942
ENSG00000168916	57507	ZNF608	-2.123921279	1.418532673	4.061752211	0.043864961	0.999792942
ENSG00000108830	8153	RND2	3.324268478	1.603939685	4.061429868	0.043873335	0.999792942
ENSG00000146674	3486	IGFBP3	-1.649928163	8.800718218	4.047232752	0.044243815	0.999792942
ENSG00000253305	56100	PCDHGB6	-2.047880255	1.373638705	4.046148834	0.044272235	0.999792942
ENSG00000164867	4846	NOS3	2.746771242	3.492885364	4.043286477	0.044347379	0.999792942
ENSG00000132326	8864	PER2	-2.090641191	2.392860428	4.030158852	0.044693732	0.999792942
ENSG00000185950	8660	IRS2	-2.165579834	4.558324949	4.025121128	0.044827401	0.999792942
ENSG00000259980	NA	NA	2.887735229	3.964394813	4.023686895	0.044865533	0.999792942
ENSG00000151151	253430	IPMK	-2.325007267	3.56532682	4.005761066	0.045345021	0.999792942
ENSG00000130477	23025	UNC13A	2.692913564	1.58111568	3.972381781	0.046252306	0.999792942
ENSG00000242173	398	ARHGDIG	3.056359736	3.754148814	3.969019729	0.046344745	0.999792942
ENSG00000165795	57447	NDRG2	2.770498404	2.136725017	3.959938211	0.046595414	0.999792942
ENSG00000262694	NA	NA	-2.238306058	1.835795733	3.956787474	0.046682714	0.999792942
ENSG00000188573	345630	FBLL1	3.201455529	0.192465224	3.94549397	0.046997054	0.999792942
ENSG00000156030	91748	ELMSAN1	-1.842944651	5.977024761	3.944881284	0.047014171	0.999792942
ENSG00000102359	27286	SRPX2	2.6488642	1.540655495	3.930746538	0.047410893	0.999792942
ENSG00000161609	147872	CCDC155	2.859591967	0.791527145	3.921462745	0.047673383	0.999792942
ENSG00000248019	285512	FAM13A-AS1	-3.013047215	0.140842895	3.901999017	0.04822869	0.999792942
ENSG00000156103	4325	MMP16	-2.208135962	1.657214139	3.901381577	0.048246417	0.999792942
ENSG00000186352	353322	ANKRD37	-2.084176781	3.192881279	3.898463138	0.0483303	0.999792942
ENSG00000204758	100268168	LOC100268168	2.638699492	1.280581123	3.893700323	0.048467526	0.999792942
ENSG00000083535	10464	PIBF1	-2.13703743	2.295214987	3.8851458	0.048715033	0.999792942
ENSG00000163113	NA	NA	-2.149280268	0.841937225	3.872783897	0.049075057	0.999792942
ENSG00000116285	54206	ERRFI1	-1.905276476	7.462757368	3.848003104	0.049805255	0.999792942
ENSG00000262589	NA	NA	2.95657677	1.573758242	3.840511919	0.050028245	0.999792942
ENSG00000264070	NA	NA	3.421185669	-0.119994413	3.828672706	0.050382816	0.999792942
ENSG00000145335	6622	SNCA	-2.142660809	1.53368341	3.828450297	0.050389502	0.999792942
ENSG00000087494	5744	PTHLH	-1.989662591	1.645289785	3.825093048	0.050490544	0.999792942
ENSG00000111186	81029	WNT5B	2.701825304	1.193475396	3.816133861	0.050761237	0.999792942
ENSG00000079263	11262	SP140	2.57715952	1.585172267	3.814716264	0.050804209	0.999792942
ENSG00000121068	6909	TBX2	-1.991686454	4.507310846	3.8123148	0.050877093	0.999792942
ENSG00000184226	5101	PCDH9	-2.685841168	1.963521192	3.808545475	0.050991713	0.999792942
ENSG00000253802	NA	NA	3.057978096	0.437916951	3.797048091	0.051343024	0.999792942
ENSG00000266401	NA	NA	3.487570202	0.457262526	3.778028377	0.051929817	0.999792942
ENSG00000104327	793	CALB1	-1.700458864	7.219366774	3.777993899	0.051930887	0.999792942
ENSG00000181652	285973	ATG9B	2.587480344	2.122864359	3.767883443	0.052245704	0.999792942
ENSG00000104951	259307	IL4I1	2.542244262	4.85200514	3.757133846	0.052582639	0.999792942
ENSG00000118523	1490	CTGF	-1.716640713	5.717721947	3.753962573	0.052682478	0.999792942
ENSG00000126460	5639	PRRG2	2.929604798	1.797368545	3.744258588	0.052989231	0.999792942
ENSG00000154736	11096	ADAMTS5	-1.99493295	4.038667897	3.725579336	0.053585036	0.999792942
ENSG00000185133	27124	INPP5J	2.741860879	1.068887224	3.72035144	0.053753056	0.999792942
ENSG00000138593	9728	SECISBP2L	-2.614512107	3.531689498	3.689273902	0.054763451	0.999792942
ENSG00000185515	79184	BRCC3	-2.859606716	0.550427246	3.679239539	0.055093973	0.999792942
ENSG00000268501	NA	NA	3.076893547	1.194497625	3.677331987	0.055157044	0.999792942
ENSG00000165105	158158	RASEF	-1.987802829	2.923846001	3.675844691	0.055206274	0.999792942
ENSG00000101745	23253	ANKRD12	-1.977203578	2.98220957	3.674296127	0.055257581	0.999792942
ENSG00000111684	10162	LPCAT3	2.679185081	1.172229581	3.668278875	0.055457424	0.999792942
ENSG00000091831	2099	ESR1	-2.063063251	3.848110226	3.650877712	0.056039672	0.999792942
ENSG00000091656	79776	ZFHX4	-2.085310022	0.88511347	3.637029888	0.056507657	0.999792942
ENSG00000254614	728975	LOC728975	3.057962708	0.430542849	3.632083138	0.056675836	0.999792942
ENSG00000123009	NA	NA	3.082333746	1.377693678	3.600588623	0.057759117	0.999792942
ENSG00000198223	1438	CSF2RA	2.711623871	1.348722735	3.596131728	0.057914183	0.999792942
ENSG00000263470	NA	NA	2.516880792	1.632454313	3.589752252	0.05813691	0.999792942
ENSG00000157869	9364	RAB28	-2.172343313	2.939006161	3.582164671	0.058403001	0.999792942
ENSG00000165449	220963	SLC16A9	-2.601518948	0.449854938	3.574043107	0.058689253	0.999792942
ENSG00000133460	66035	SLC2A11	2.518905425	1.633864848	3.565652013	0.058986571	0.999792942
ENSG00000125266	1948	EFNB2	-2.139056427	4.138887312	3.565064261	0.059007457	0.999792942
ENSG00000261604	NA	NA	-2.356054601	2.759188239	3.564992168	0.059010019	0.999792942
ENSG00000230456	780	DDR1	2.775448374	1.098235975	3.563193441	0.059073988	0.999792942
ENSG00000139329	4060	LUM	-1.937458031	1.077923071	3.562976081	0.059081723	0.999792942
ENSG00000262795	3460	IFNGR2	-1.950663978	3.437418778	3.542130679	0.059828561	0.999792942
ENSG00000154639	1525	CXADR	-2.465460479	1.13830343	3.539754668	0.059914322	0.999792942
ENSG00000173267	6623	SNCG	2.588688294	3.245551976	3.527460158	0.060360184	0.999792942
ENSG00000103489	64131	XYLT1	-1.988414017	1.690979765	3.524948626	0.060451699	0.999792942
ENSG00000255282	100288077	WTAPP1	-1.9897331	2.260878229	3.519880779	0.060636809	0.999792942
ENSG00000175105	55279	ZNF654	-2.039484542	3.334283946	3.498771103	0.061414385	0.999792942
ENSG00000007944	29116	MYLIP	-1.953679712	2.580799496	3.490413612	0.061725161	0.999792942
ENSG00000067177	5255	PHKA1	2.7855409	1.417492294	3.481495241	0.062058641	0.999792942
ENSG00000184232	220323	OAF	2.11292468	7.670989491	3.47621999	0.062256799	0.999792942
ENSG00000116661	26232	FBXO2	2.237519081	5.707165431	3.471069145	0.062450934	0.999792942
ENSG00000129353	57153	SLC44A2	-1.615658124	5.937447339	3.470607292	0.062468373	0.999792942
ENSG00000145431	56034	PDGFC	-1.962022737	5.07761058	3.46464578	0.062693934	0.999792942
ENSG00000115844	1746	DLX2	-2.116192323	0.557065958	3.453361761	0.063123259	0.999792942
ENSG00000261768	NA	NA	2.457049542	1.364901562	3.45074264	0.063223357	0.999792942
ENSG00000180917	55783	CMTR2	-2.413987911	2.571047804	3.430379194	0.064007403	0.999792942
ENSG00000176909	284358	MAMSTR	2.446157519	1.235946608	3.42653415	0.064156608	0.999792942
ENSG00000204103	9935	MAFB	-2.091515452	0.798894471	3.424795019	0.064224216	0.999792942
ENSG00000165617	51339	DACT1	-2.524612937	0.357878913	3.423668711	0.064268041	0.999792942
ENSG00000127948	5447	POR	2.878677865	3.132189138	3.400939075	0.065159314	0.999792942
ENSG00000176978	29952	DPP7	2.357146682	6.790219255	3.382298608	0.065900087	0.999792942
ENSG00000176046	26471	NUPR1	1.970296247	7.632174125	3.376417495	0.066135665	0.999792942
ENSG00000165121	NA	NA	-2.016067918	1.192244271	3.374397106	0.066216803	0.999792942
ENSG00000131389	6533	SLC6A6	-1.884691727	4.489482192	3.358272392	0.066868184	0.999792942
ENSG00000180537	221687	RNF182	-2.025492036	3.307926454	3.35533217	0.066987695	0.999792942
ENSG00000176920	2524	FUT2	2.560442225	0.907392551	3.352661279	0.067096456	0.999792942
ENSG00000268049	NA	NA	-1.982194935	1.076936866	3.344213751	0.067441691	0.999792942
ENSG00000113739	8614	STC2	-1.688696149	5.541827214	3.343185613	0.067483839	0.999792942
ENSG00000133639	694	BTG1	-1.56040414	6.213727883	3.342114407	0.067527782	0.999792942
ENSG00000103202	4833	NME4	2.177914753	5.873594356	3.338456525	0.067678066	0.999792942
ENSG00000114480	2632	GBE1	-2.034458551	5.19858515	3.334935968	0.067823047	0.999792942
ENSG00000262378	NA	NA	2.370565406	1.99488275	3.329926582	0.068029911	0.999792942
ENSG00000102312	64840	PORCN	2.694451664	3.124900598	3.328717576	0.068079939	0.999792942
ENSG00000246859	100505678	STARD4-AS1	-1.895299165	1.51380538	3.31491699	0.068653788	0.999792942
ENSG00000188130	6300	MAPK12	2.460228309	4.674073429	3.306834571	0.068992268	0.999792942
ENSG00000163485	134	ADORA1	2.696722084	1.692287131	3.305486621	0.069048892	0.999792942
ENSG00000226835	107985092	LOC107985092	2.355107821	2.114296082	3.299932384	0.069282735	0.999792942
ENSG00000268954	NA	NA	2.437616034	2.424930691	3.297290973	0.069394241	0.999792942
ENSG00000150630	7424	VEGFC	-1.907783856	2.075458734	3.295002228	0.069491014	0.999792942
ENSG00000178896	54512	EXOSC4	2.83139489	1.307708517	3.277151822	0.070250744	0.999792942
ENSG00000180806	3225	HOXC9	2.439068246	1.099061565	3.267744437	0.070654706	0.999792942
ENSG00000197046	284266	SIGLEC15	2.405858366	4.30002968	3.264292511	0.070803558	0.999792942
ENSG00000111057	3875	KRT18	1.982693251	9.020002859	3.263338233	0.070844767	0.999792942
ENSG00000019186	1591	CYP24A1	2.245122364	4.793706479	3.242508775	0.071750691	0.999792942
ENSG00000170525	5209	PFKFB3	-1.576990787	7.17428791	3.241057113	0.071814288	0.999792942
ENSG00000263052	NA	NA	-2.609057412	0.117296351	3.231738742	0.072223968	0.999792942
ENSG00000103313	4210	MEFV	-1.867260124	1.473165682	3.218309508	0.072818796	0.999792942
ENSG00000152256	5163	PDK1	-1.862211585	3.703814374	3.210330981	0.07317468	0.999792942
ENSG00000102409	56271	BEX4	2.43108328	0.949667257	3.201678836	0.07356272	0.999792942
ENSG00000230387	100505664	LOC100505664	2.501724531	1.154683853	3.190912667	0.07404866	0.999792942
ENSG00000176842	10265	IRX5	-1.834350623	2.277460689	3.190327599	0.074075166	0.999792942
ENSG00000162415	57643	ZSWIM5	-1.85211475	1.605436584	3.187832698	0.074188309	0.999792942
ENSG00000235508	NA	NA	2.201645922	5.587979319	3.162590097	0.075343557	0.999792942
ENSG00000108798	51225	ABI3	2.671834072	0.619551191	3.160348603	0.075447071	0.999792942
ENSG00000156711	5603	MAPK13	2.375800599	4.34252488	3.147907179	0.076024411	0.999792942
ENSG00000228451	157489	SDAD1P1	-2.222722512	1.989481323	3.132352828	0.076752894	0.999792942
ENSG00000134109	9695	EDEM1	-1.784185124	5.367907916	3.129140489	0.076904276	0.999792942
ENSG00000189334	57402	S100A14	2.312394006	3.925430287	3.123321118	0.077179334	0.999792942
ENSG00000137770	51496	CTDSPL2	-1.8184065	4.851416651	3.120920824	0.077293094	0.999792942
ENSG00000138311	22891	ZNF365	-1.874107519	1.186576726	3.115150544	0.077567311	0.999792942
ENSG00000185585	169611	OLFML2A	-1.818975403	2.470984258	3.108850149	0.077867916	0.999792942
ENSG00000087245	4313	MMP2	-1.971899287	1.024021556	3.101011157	0.078243682	0.999792942
ENSG00000234476	NA	NA	2.546089029	0.89120365	3.095941607	0.078487733	0.999792942
ENSG00000166394	51700	CYB5R2	2.292115491	2.395630877	3.082981307	0.079115382	0.999792942
ENSG00000182459	400629	TEX19	2.239954985	4.621855177	3.078934854	0.079312452	0.999792942
ENSG00000127329	5787	PTPRB	-1.838296158	4.463277138	3.065434316	0.079973789	0.999792942
ENSG00000100478	11154	AP4S1	2.57108618	0.736951394	3.060117123	0.080235886	0.999792942
ENSG00000101665	4092	SMAD7	-1.617131371	5.139600469	3.056750531	0.080402311	0.999792942
ENSG00000164300	256987	SERINC5	-1.810148174	2.809852636	3.054155223	0.080530863	0.999792942
ENSG00000137261	9856	KIAA0319	-1.876251803	1.991046383	3.042137019	0.08112905	0.999792942
ENSG00000226608	NA	NA	1.907569206	6.337627137	3.032187751	0.081627884	0.999792942
ENSG00000171282	NA	NA	2.543283258	0.709838928	3.027906976	0.08184353	0.999792942
ENSG00000105341	55101	DMAC2	2.4274863	2.11666306	3.025701835	0.081954855	0.999792942
ENSG00000268509	NA	NA	-1.779234776	1.837851813	3.011863727	0.082657203	0.999792942
ENSG00000185015	377677	CA13	-1.861839874	1.380716191	3.007368687	0.082886743	0.999792942
ENSG00000138347	84665	MYPN	2.486131162	1.95526859	3.000754206	0.083225765	0.999792942
ENSG00000144935	7220	TRPC1	-1.949053756	3.280019009	2.998699589	0.083331378	0.999792942
ENSG00000138696	658	BMPR1B	-2.27731786	1.180346507	2.993455627	0.083601589	0.999792942
ENSG00000137821	54839	LRRC49	-2.072920955	2.268169937	2.984997196	0.084039433	0.999792942
ENSG00000183186	126567	C2CD4C	-2.548081816	0.335896554	2.980482389	0.084274152	0.999792942
ENSG00000170522	79071	ELOVL6	-2.070085051	2.316596409	2.967129413	0.084972512	0.999792942
ENSG00000268675	NA	NA	2.757038721	0.700414367	2.967084541	0.08497487	0.999792942
ENSG00000185347	283643	TEDC1	-1.975031794	1.504428604	2.962195686	0.085232127	0.999792942
ENSG00000121644	51029	DESI2	-1.841013626	5.11890693	2.961582486	0.085264454	0.999792942
ENSG00000164070	22824	HSPA4L	-1.897118816	3.7460497	2.95797837	0.085454724	0.999792942
ENSG00000077458	143684	FAM76B	-1.833701603	2.730288401	2.937481601	0.086545572	0.999792942
ENSG00000164603	154743	BMT2	-2.02335767	2.068185574	2.937299719	0.086555319	0.999792942
ENSG00000135766	54583	EGLN1	-1.532596021	5.947418514	2.935600899	0.086646416	0.999792942
ENSG00000185052	57419	SLC24A3	-1.788289041	1.731781972	2.916011792	0.087704389	0.999792942
ENSG00000143126	1952	CELSR2	-1.412872168	7.975390273	2.903155595	0.08840633	0.999792942
ENSG00000142178	150094	SIK1	-1.452948852	6.584270812	2.893505285	0.088937231	0.999792942
ENSG00000112773	55603	TENT5A	-2.282293333	2.97218996	2.888704292	0.089202639	0.999792942
ENSG00000197142	51703	ACSL5	2.39479174	3.341973655	2.886225788	0.089339992	0.999792942
ENSG00000134955	219855	SLC37A2	2.247163639	3.950330813	2.881180591	0.089620293	0.999792942
ENSG00000134297	51054	PLEKHA8P1	-2.109860067	1.44586105	2.880355834	0.089666205	0.999792942
ENSG00000250602	NA	NA	-1.825321299	2.994881988	2.879273501	0.089726495	0.999792942
ENSG00000167081	5090	PBX3	-1.802192345	3.797932901	2.878098806	0.08979198	0.999792942
ENSG00000254438	101928132	LOC101928132	2.451180447	1.10875707	2.865570926	0.090493594	0.999792942
ENSG00000214207	NA	NA	2.075721215	4.875046039	2.853646476	0.091166943	0.999792942
ENSG00000102158	84061	MAGT1	-1.954980889	2.508279705	2.847692432	0.09150519	0.999792942
ENSG00000260501	NA	NA	1.87217955	5.393989363	2.844205052	0.09170394	0.999792942
ENSG00000269257	NA	NA	-1.840351971	0.651129582	2.844156122	0.091706732	0.999792942
ENSG00000146411	154091	SLC2A12	-2.256809784	0.818625274	2.842807455	0.091783722	0.999792942
ENSG00000168913	375704	ENHO	2.379680964	4.400051025	2.831753522	0.092417401	0.999792942
ENSG00000169688	4490	MT1B	2.232167283	2.695196882	2.827805952	0.09264485	0.999792942
ENSG00000177169	8408	ULK1	-1.450083145	6.329349176	2.819088749	0.093149273	0.999792942
ENSG00000198768	164284	APCDD1L	2.165863641	1.314437091	2.818650791	0.093174694	0.999792942
ENSG00000198108	337876	CHSY3	-1.918315724	0.933488888	2.816664514	0.093290081	0.999792942
ENSG00000230034	5696	PSMB8	2.966141868	3.167028308	2.815591115	0.093352502	0.999792942
ENSG00000109680	55296	TBC1D19	-1.837317345	2.175798721	2.810775671	0.093633093	0.999792942
ENSG00000257413	NA	NA	-2.142408456	2.66853841	2.806623971	0.093875744	0.999792942
ENSG00000257359	NA	NA	2.152405292	1.20068746	2.80277103	0.094101545	0.999792942
ENSG00000236279	154790	CLEC2L	2.285148276	3.397495618	2.802336272	0.094127061	0.999792942
ENSG00000165997	221079	ARL5B	-1.857243648	3.68683835	2.801666991	0.094166356	0.999792942
ENSG00000104983	729440	CCDC61	2.470400436	2.747449328	2.799309418	0.094304917	0.999792942
ENSG00000177888	360023	ZBTB41	-1.833465225	2.314995714	2.798530926	0.09435072	0.999792942
ENSG00000203883	54345	SOX18	2.412058824	1.959048883	2.797333818	0.094421199	0.999792942
ENSG00000130208	341	APOC1	2.4300722	0.787651282	2.7965248	0.094468862	0.999792942
ENSG00000171303	3777	KCNK3	2.156598333	2.112034677	2.786323877	0.095072099	0.999792942
ENSG00000154556	8470	SORBS2	-2.228666565	1.452392624	2.783572298	0.095235532	0.999792942
ENSG00000257042	NA	NA	-1.886265325	0.766349726	2.777202704	0.095615035	0.999792942
ENSG00000198796	115701	ALPK2	3.160333071	0.168969394	2.775792542	0.095699276	0.999792942
ENSG00000164463	153222	CREBRF	-1.980652552	2.079010112	2.77102835	0.095984479	0.999792942
ENSG00000259958	NA	NA	2.568287318	1.461931322	2.769116998	0.09609916	0.999792942
ENSG00000112299	8876	VNN1	2.443277803	0.42099117	2.769090304	0.096100763	0.999792942
ENSG00000139626	3695	ITGB7	2.315052139	3.545134086	2.768237043	0.096152007	0.999792942
ENSG00000183260	140701	ABHD16B	2.192601403	2.975504189	2.762268094	0.096511321	0.999792942
ENSG00000137449	132864	CPEB2	-2.002394281	2.628672171	2.761388512	0.096564393	0.999792942
ENSG00000162366	10158	PDZK1IP1	1.843873618	7.68498637	2.760582944	0.096613027	0.999792942
ENSG00000234507	6046	BRD2	3.350632848	0.710157052	2.756272294	0.096873725	0.999792942
ENSG00000236090	NA	NA	-1.722042153	1.066878545	2.75573938	0.096906007	0.999792942
ENSG00000265750	NA	NA	2.160952856	1.098803038	2.749403781	0.097290701	0.999792942
ENSG00000134333	3939	LDHA	-1.215717884	11.39967819	2.745527971	0.097526859	0.999792942
ENSG00000111860	387119	CEP85L	-2.204536821	0.985891675	2.744992848	0.097559514	0.999792942
ENSG00000102547	81617	CAB39L	-1.82818287	1.453164292	2.744440225	0.097593249	0.999792942
ENSG00000176055	153364	MBLAC2	-2.191574467	1.236213707	2.741309587	0.097784601	0.999792942
ENSG00000102393	2717	GLA	2.530310125	3.12314258	2.740958242	0.097806101	0.999792942
ENSG00000257433	105369748	LOC105369748	1.829848937	5.917984422	2.731474572	0.098388406	0.999792942
ENSG00000100060	4242	MFNG	-1.980229589	0.157969612	2.731330866	0.098397258	0.999792942
ENSG00000088340	80307	FER1L4	-1.766391755	1.652361556	2.728800908	0.098553253	0.999792942
ENSG00000188825	100130581	LINC00910	2.131013923	1.283499509	2.720253558	0.099082275	0.999792942
ENSG00000228218	NA	NA	2.530298513	0.255560029	2.717829051	0.099232898	0.999792942
ENSG00000123892	23682	RAB38	-1.850773405	3.680145636	2.717507358	0.099252903	0.999792942
ENSG00000272030	NA	NA	2.16566174	3.287243198	2.711296302	0.099639994	0.999792942
ENSG00000104549	6713	SQLE	-1.591355701	5.922844168	2.711264517	0.099641979	0.999792942
ENSG00000164104	3148	HMGB2	-1.454360892	6.980401043	2.709761269	0.099735916	0.999792942
ENSG00000196083	3556	IL1RAP	-2.074513336	3.701903236	2.704325315	0.100076412	0.999792942
ENSG00000144233	83607	AMMECR1L	-1.574443688	4.941036501	2.696095057	0.100594355	0.999792942
ENSG00000178026	388886	LRRC75B	2.165796697	1.660999525	2.692474048	0.100823158	0.999792942
ENSG00000174010	80311	KLHL15	-1.896733767	3.504436936	2.69005949	0.100976044	0.999792942
ENSG00000266941	NA	NA	2.335913621	2.790054551	2.687492856	0.101138837	0.999792942
ENSG00000085433	22911	WDR47	-2.116208883	3.602626041	2.686447677	0.101205212	0.999792942
ENSG00000147099	55869	HDAC8	2.9827502	-0.003740008	2.685124919	0.101289282	0.999792942
ENSG00000130287	1463	NCAN	2.082280237	1.732930239	2.684761097	0.101312419	0.999792942
ENSG00000011347	9066	SYT7	-1.749936522	2.065442801	2.682735266	0.101441355	0.999792942
ENSG00000178860	9242	MSC	-1.732316762	1.417763003	2.679048349	0.101676473	0.999792942
ENSG00000206567	NA	NA	2.637502251	0.06281855	2.677142647	0.101798235	0.999792942
ENSG00000233271	NA	NA	2.404047743	1.064873158	2.675910311	0.101877058	0.999792942
ENSG00000257607	NA	NA	-1.901720787	0.741734678	2.672984829	0.102064446	0.999792942
ENSG00000185567	113146	AHNAK2	-1.396688492	7.418567327	2.67258616	0.102090011	0.999792942
ENSG00000101236	11237	RNF24	-1.500967625	5.626007343	2.667992644	0.102385085	0.999792942
ENSG00000236782	NA	NA	1.898475233	6.161178714	2.664883583	0.102585331	0.999792942
ENSG00000087258	2775	GNAO1	-2.09405686	0.770394584	2.663439782	0.102678468	0.999792942
ENSG00000157514	1831	TSC22D3	-1.476866668	5.566392878	2.660182123	0.102888953	0.999792942
ENSG00000170423	196374	KRT78	2.18201163	1.511967665	2.655727355	0.103177552	0.999792942
ENSG00000187123	130574	LYPD6	-1.727835079	1.463748254	2.649581944	0.103577132	0.999792942
ENSG00000115419	2744	GLS	-1.482928283	7.573104905	2.64789084	0.103687386	0.999792942
ENSG00000155744	285172	FAM126B	-1.83655543	2.275648483	2.646898653	0.103752133	0.999792942
ENSG00000006210	6376	CX3CL1	2.137761383	1.187128227	2.645406147	0.103849613	0.999792942
ENSG00000197283	8831	SYNGAP1	-1.861812394	1.295188159	2.638425397	0.104306879	0.999792942
ENSG00000169499	59339	PLEKHA2	-1.463529278	5.611183298	2.637599869	0.104361099	0.999792942
ENSG00000160050	79140	CCDC28B	2.186494458	2.138488384	2.635853364	0.104475912	0.999792942
ENSG00000226539	NA	NA	2.074489623	1.232826218	2.631281932	0.104777087	0.999792942
ENSG00000171862	5728	PTEN	-1.734379465	4.900236478	2.615003181	0.105857313	0.999792942
ENSG00000272114	NA	NA	-1.687905641	3.736408382	2.611194859	0.106111784	0.999792942
ENSG00000139926	122786	FRMD6	-1.927496936	4.452829816	2.600032249	0.106861541	0.999792942
ENSG00000186684	339761	CYP27C1	-1.737494514	0.828536863	2.594722818	0.107220196	0.999792942
ENSG00000119865	25927	CNRIP1	-2.242609751	2.283958961	2.593266606	0.107318795	0.999792942
ENSG00000173295	286042	FAM86B3P	2.454555957	0.637106792	2.591939373	0.107408747	0.999792942
ENSG00000031003	51306	FAM13B	-1.929073538	4.441061993	2.591704713	0.10742466	0.999792942
ENSG00000196159	79633	FAT4	-2.177074365	0.573890747	2.589998364	0.107540447	0.999792942
ENSG00000050030	340533	NEXMIF	-2.135402793	1.172074944	2.587847368	0.107686601	0.999792942
ENSG00000184156	3786	KCNQ3	-1.710045335	1.89388029	2.582473212	0.108052716	0.999792942
ENSG00000168743	255743	NPNT	-1.697225837	4.647892684	2.575056763	0.108560207	0.999792942
ENSG00000162390	26027	ACOT11	2.35780023	3.513625051	2.569479946	0.108943542	0.999792942
ENSG00000161249	93099	DMKN	1.705382017	5.993835971	2.564126996	0.109312887	0.999792942
ENSG00000153904	23576	DDAH1	-1.770620255	2.845375494	2.559605304	0.10962595	0.999792942
ENSG00000105383	945	CD33	2.114204713	1.268925628	2.557933367	0.109741957	0.999792942
ENSG00000186918	55893	ZNF395	-1.38695595	5.972285607	2.550828442	0.110236439	0.999792942
ENSG00000143994	84696	ABHD1	2.051005788	1.479036827	2.545566313	0.110604247	0.999792942
ENSG00000064490	8625	RFXANK	1.723993747	7.993705963	2.544599964	0.110671939	0.999792942
ENSG00000155324	65983	GRAMD2B	-1.602937141	4.937767119	2.533654206	0.111441867	0.999792942
ENSG00000114861	27086	FOXP1	-1.845406513	3.297703898	2.532265976	0.111539936	0.999792942
ENSG00000233384	NA	NA	2.08281955	1.029800044	2.53194879	0.111562357	0.999792942
ENSG00000112081	6428	SRSF3	-1.352420473	8.142590502	2.528685226	0.111793331	0.999792942
ENSG00000230979	NA	NA	2.665550589	0.607085218	2.528071974	0.111836792	0.999792942
ENSG00000119801	51646	YPEL5	-1.456667363	6.225349285	2.525834772	0.111995499	0.999792942
ENSG00000118689	2309	FOXO3	-1.711068491	4.9484514	2.525372229	0.112028342	0.999792942
ENSG00000136942	11224	RPL35	1.613166138	10.85213999	2.522040379	0.11226524	0.999792942
ENSG00000079337	10411	RAPGEF3	1.703075714	7.895996645	2.521632156	0.112294303	0.999792942
ENSG00000165804	51222	ZNF219	1.976821759	5.480225738	2.518771853	0.112498171	0.999792942
ENSG00000177335	286122	C8orf31	2.458551252	-0.087466526	2.515814702	0.112709371	0.999792942
ENSG00000235897	100874214	TM4SF19-AS1	2.009653284	1.59638995	2.504361572	0.113531485	0.999792942
ENSG00000180998	283554	GPR137C	-2.011976851	0.388842926	2.503983678	0.113558723	0.999792942
ENSG00000253537	56108	PCDHGA7	-1.809622796	0.811719136	2.497584792	0.114021039	0.999792942
ENSG00000125637	23550	PSD4	1.876516427	5.727727368	2.495571475	0.114166928	0.999792942
ENSG00000101265	9770	RASSF2	-1.738763431	1.973404048	2.478720345	0.115396106	0.999792942
ENSG00000145743	64839	FBXL17	-1.759343862	3.11605076	2.478415061	0.115418508	0.999792942
ENSG00000168152	79725	THAP9	-1.87181157	1.200449554	2.477441795	0.115489961	0.999792942
ENSG00000110104	79080	CCDC86	1.660517555	6.54495451	2.476878821	0.115531315	0.999792942
ENSG00000134198	10100	TSPAN2	-1.713203368	1.706736082	2.476631278	0.115549504	0.999792942
ENSG00000087086	2512	FTL	1.447322415	11.98326435	2.473730898	0.115762849	0.999792942
ENSG00000233280	NA	NA	-2.107459832	1.447550267	2.467638796	0.116212387	0.999792942
ENSG00000187608	9636	ISG15	1.963656451	5.704444781	2.463673296	0.116506038	0.999792942
ENSG00000244242	402778	IFITM10	-1.752509109	2.85088704	2.462649412	0.116581991	0.999792942
ENSG00000088970	55857	KIZ	-1.780216958	2.849817108	2.461398791	0.116674838	0.999792942
ENSG00000183864	10766	TOB2	-1.377404886	5.744160384	2.45777106	0.116944626	0.999792942
ENSG00000101076	3172	HNF4A	2.865483785	-0.110415988	2.451977844	0.117376887	0.999792942
ENSG00000229729	NA	NA	-1.682501034	1.530514999	2.451874342	0.117384626	0.999792942
ENSG00000152503	55521	TRIM36	-1.790695983	2.662826702	2.450049089	0.117521193	0.999792942
ENSG00000112297	202	CRYBG1	3.139855019	0.519612534	2.443859829	0.117985587	0.999792942
ENSG00000164849	115330	GPR146	-1.758201338	1.267475504	2.441881213	0.118134475	0.999792942
ENSG00000130985	7317	UBA1	2.028337238	1.684213759	2.429910227	0.119039716	0.999792942
ENSG00000138413	3417	IDH1	-1.386674977	5.86386742	2.42505913	0.119408736	0.999792942
ENSG00000105676	93436	ARMC6	1.834110783	7.929577493	2.424356959	0.119462255	0.999792942
ENSG00000165338	143279	HECTD2	-1.79062887	1.492596533	2.424209261	0.119473515	0.999792942
ENSG00000267135	NA	NA	2.376725914	0.123428728	2.421506066	0.119679819	0.999792942
ENSG00000090776	1947	EFNB1	1.554625369	7.853015257	2.412016608	0.120407167	0.999792942
ENSG00000160401	286207	CFAP157	1.778794847	6.151811788	2.407854968	0.120727692	0.999792942
ENSG00000108602	218	ALDH3A1	2.198697707	0.882445651	2.40275334	0.121121903	0.999792942
ENSG00000119632	83982	IFI27L2	2.128372694	4.548893021	2.40231684	0.121155698	0.999792942
ENSG00000162066	51005	AMDHD2	1.996465122	5.569160021	2.400438587	0.121301238	0.999792942
ENSG00000108852	4355	MPP2	2.001138769	4.491565483	2.3981161	0.121481468	0.999792942
ENSG00000204147	653308	ASAH2B	2.454785144	0.197670467	2.396837848	0.121580789	0.999792942
ENSG00000139567	94	ACVRL1	1.955102857	4.579961659	2.395901036	0.121653638	0.999792942
ENSG00000064787	8537	BCAS1	2.31893006	3.379414902	2.390809056	0.122050448	0.999792942
ENSG00000136244	3569	IL6	1.623676636	5.775862269	2.390212624	0.122097021	0.999792942
ENSG00000111325	79676	OGFOD2	2.411568504	0.926552858	2.389319204	0.122166821	0.999792942
ENSG00000165195	5277	PIGA	-2.048317837	2.50610549	2.381674462	0.122765895	0.999792942
ENSG00000105974	857	CAV1	-1.400802738	7.578366894	2.381614704	0.12277059	0.999792942
ENSG00000105855	3696	ITGB8	-1.724903141	3.139461898	2.380622436	0.12284859	0.999792942
ENSG00000164932	115908	CTHRC1	-1.620557913	1.355709325	2.375525014	0.123250156	0.999792942
ENSG00000068438	24140	FTSJ1	2.45101387	4.384393728	2.3753689	0.123262477	0.999792942
ENSG00000233406	NA	NA	2.648416858	0.353238196	2.372738503	0.123470287	0.999792942
ENSG00000170558	1000	CDH2	-1.759612011	5.278868018	2.371556806	0.123563772	0.999792942
ENSG00000187024	138428	PTRH1	1.782118504	6.040434763	2.369820496	0.123701275	0.999792942
ENSG00000232679	NA	NA	2.16445331	1.659053252	2.368894125	0.123774706	0.999792942
ENSG00000116679	10625	IVNS1ABP	-1.421495818	6.048854257	2.362878768	0.124252707	0.999792942
ENSG00000164105	8819	SAP30	-1.607515818	3.863700995	2.362254047	0.124302467	0.999792942
ENSG00000052795	57600	FNIP2	-1.855025306	2.402378619	2.36130111	0.124378413	0.999792942
ENSG00000170421	3856	KRT8	1.612284293	10.9884505	2.36120899	0.124385757	0.999792942
ENSG00000239305	7844	RNF103	-1.788366143	4.57892089	2.360415542	0.124449035	0.999792942
ENSG00000140600	6457	SH3GL3	-1.772124906	3.616196204	2.358472361	0.124604157	0.999792942
ENSG00000263332	NA	NA	2.314705151	0.072193726	2.355338464	0.124854784	0.999792942
ENSG00000155304	6782	HSPA13	-1.382569357	5.985486782	2.35485338	0.124893627	0.999792942
ENSG00000101935	9949	AMMECR1	-1.811658741	3.451165631	2.354662274	0.124908934	0.999792942
ENSG00000114767	9136	RRP9	1.785112091	6.547666982	2.353440657	0.125006829	0.999792942
ENSG00000157303	203328	SUSD3	2.264668553	0.266210687	2.353387954	0.125011055	0.999792942
ENSG00000136738	8027	STAM	-1.617197237	1.117637331	2.352606744	0.125073705	0.999792942
ENSG00000075275	9620	CELSR1	-1.308610386	6.569247862	2.351791159	0.125139148	0.999792942
ENSG00000152377	6695	SPOCK1	-1.682631401	1.083300323	2.347527988	0.125481852	0.999792942
ENSG00000124882	2069	EREG	2.932920787	1.25278654	2.347130874	0.125513828	0.999792942
ENSG00000254307	NA	NA	-1.767577928	0.395925247	2.344544314	0.125722321	0.999792942
ENSG00000106025	23554	TSPAN12	-1.607774773	2.49402348	2.344314197	0.125740888	0.999792942
ENSG00000270792	NA	NA	-1.672989131	0.802677266	2.343444735	0.12581107	0.999792942
ENSG00000147027	83604	TMEM47	-1.61360724	4.438526363	2.34183178	0.125941382	0.999792942
ENSG00000264462	103504731	MIR3648-2	3.046412647	0.946251801	2.341247261	0.125988642	0.999792942
ENSG00000078177	55728	N4BP2	-2.044291823	1.004944967	2.338738842	0.126191681	0.999792942
ENSG00000163734	2921	CXCL3	-1.576460774	4.050299527	2.33570284	0.126437912	0.999792942
ENSG00000254894	NA	NA	-1.962754342	0.993073581	2.335638626	0.126443125	0.999792942
ENSG00000074410	771	CA12	-1.327749109	7.339147376	2.332183128	0.126724041	0.999792942
ENSG00000148677	27063	ANKRD1	2.191869718	3.8662034	2.330885006	0.126829752	0.999792942
ENSG00000185305	54622	ARL15	-1.627601881	2.238170926	2.330423306	0.126867373	0.999792942
ENSG00000141279	9520	NPEPPS	-1.44248408	6.168515314	2.330011565	0.126900934	0.999792942
ENSG00000262305	NA	NA	1.984780636	2.68747655	2.329612755	0.126933451	0.999792942
ENSG00000179862	163732	CITED4	1.83198399	6.111762639	2.318139886	0.127872858	0.999792942
ENSG00000239382	84964	ALKBH6	2.56126815	-0.350703394	2.316816084	0.127981749	0.999792942
ENSG00000233360	101927051	LOC101927051	1.989668677	2.939274314	2.313257833	0.128274949	0.999792942
ENSG00000204922	790955	UQCC3	1.676069374	6.360089756	2.31317447	0.128281827	0.999792942
ENSG00000213085	25790	CFAP45	2.880107041	-0.096094415	2.311748966	0.128399505	0.999792942
ENSG00000250479	400916	CHCHD10	1.916713188	1.65241329	2.310689278	0.128487062	0.999792942
ENSG00000115756	3241	HPCAL1	1.590455745	6.395865839	2.310590554	0.128495223	0.999792942
ENSG00000162458	54751	FBLIM1	1.617334609	5.997577159	2.309489147	0.128586304	0.999792942
ENSG00000058335	5923	RASGRF1	1.983485614	0.942489612	2.308404167	0.128676097	0.999792942
ENSG00000143878	388	RHOB	-1.30813118	7.964212759	2.30817028	0.128695463	0.999792942
ENSG00000001630	1595	CYP51A1	-1.693124257	0.588548771	2.3078152	0.12872487	0.999792942
ENSG00000178307	8834	TMEM11	1.618896451	5.915719231	2.306080327	0.128868654	0.999792942
ENSG00000036672	9099	USP2	-1.572308585	2.171531602	2.304894629	0.128967026	0.999792942
ENSG00000216588	147710	IGSF23	2.516561489	0.240668658	2.303299758	0.129099478	0.999792942
ENSG00000224877	284184	NDUFAF8	1.688493255	7.004163097	2.301465492	0.129251998	0.999792942
ENSG00000225616	NA	NA	2.256862362	0.790019414	2.299390594	0.129424769	0.999792942
ENSG00000197930	30001	ERO1A	-1.412457192	6.188764269	2.299222342	0.12943879	0.999792942
ENSG00000144228	339745	SPOPL	-1.774882242	3.594117989	2.296625979	0.129655371	0.999792942
ENSG00000124772	57699	CPNE5	3.011321731	0.022609175	2.294289438	0.129850623	0.999792942
ENSG00000205413	54809	SAMD9	-1.580841155	2.369780493	2.291783079	0.130060431	0.999792942
ENSG00000166147	2200	FBN1	-2.04935023	3.262482278	2.290757962	0.130146353	0.999792942
ENSG00000165912	29763	PACSIN3	1.690374273	6.266931234	2.287812497	0.130393583	0.999792942
ENSG00000214357	54492	NEURL1B	-1.646828876	1.194029776	2.286866375	0.130473108	0.999792942
ENSG00000231982	NA	NA	1.947323538	1.465450158	2.285212103	0.130612285	0.999792942
ENSG00000167705	83547	RILP	2.112294015	3.050801831	2.285163188	0.130616403	0.999792942
ENSG00000126561	6776	STAT5A	1.871956671	4.623651635	2.281276574	0.130944055	0.999792942
ENSG00000100092	23616	SH3BP1	1.992196972	3.64693137	2.275954772	0.131394186	0.999792942
ENSG00000182612	83882	TSPAN10	2.396330809	2.632317818	2.27422025	0.131541268	0.999792942
ENSG00000175550	10589	DRAP1	1.644571103	8.26609005	2.273647952	0.131589838	0.999792942
ENSG00000196911	3841	KPNA5	-1.683763436	1.098047057	2.271616174	0.131762432	0.999792942
ENSG00000153956	781	CACNA2D1	-1.758148233	1.80048777	2.270208157	0.131882188	0.999792942
ENSG00000059728	4084	MXD1	-1.766727054	2.860500813	2.269563035	0.131937098	0.999792942
ENSG00000101670	9388	LIPG	-1.629000244	0.875404494	2.262987021	0.132498277	0.999792942
ENSG00000231412	NA	NA	1.983014476	1.64302672	2.262038011	0.132579483	0.999792942
ENSG00000266283	NA	NA	-1.584472508	2.636237236	2.258405589	0.132890819	0.999792942
ENSG00000142684	51042	ZNF593	1.707610805	6.134657396	2.257592146	0.132960652	0.999792942
ENSG00000113361	1004	CDH6	-1.999492061	0.699065835	2.253122452	0.133345098	0.999792942
ENSG00000223547	284391	ZNF844	-1.910195149	2.306607961	2.251316983	0.133500742	0.999792942
ENSG00000140988	6187	RPS2	1.491927953	11.75213238	2.250517888	0.133569694	0.999792942
ENSG00000214922	285830	HLA-F-AS1	-1.57955047	1.250363225	2.248101665	0.133778427	0.999792942
ENSG00000170852	25948	KBTBD2	-1.723491564	4.47372465	2.246717677	0.133898151	0.999792942
ENSG00000148824	92170	MTG1	2.10868971	2.619755783	2.245894853	0.133969388	0.999792942
ENSG00000133101	8900	CCNA1	-1.476118086	5.958452361	2.242429326	0.134269884	0.999792942
ENSG00000084734	2646	GCKR	1.934855946	2.070225113	2.240818905	0.13440978	0.999792942
ENSG00000237664	388830	LINC00316	2.201945469	0.212843951	2.237828852	0.134669956	0.999792942
ENSG00000181026	64782	AEN	1.848238573	5.414694696	2.237721631	0.134679296	0.999792942
ENSG00000161970	6154	RPL26	1.886803984	3.497837128	2.236399086	0.134794565	0.999792942
ENSG00000160460	57731	SPTBN4	2.00105279	0.839734338	2.234440109	0.134965505	0.999792942
ENSG00000184216	3654	IRAK1	1.876019995	6.264430856	2.229302864	0.135414934	0.999792942
ENSG00000078795	27039	PKD2L2	-1.992953687	1.110430007	2.229256019	0.13541904	0.999792942
ENSG00000148334	80142	PTGES2	1.754779071	7.575416922	2.224320097	0.13585245	0.999792942
ENSG00000244398	NA	NA	1.600152893	7.447260306	2.222108929	0.136047109	0.999792942
ENSG00000125148	4502	MT2A	1.481489573	10.44038253	2.219968255	0.136235861	0.999792942
ENSG00000255135	NA	NA	1.884090535	2.871862362	2.21665761	0.136528351	0.999792942
ENSG00000134986	9315	NREP	-1.569976808	3.060787923	2.215970199	0.13658917	0.999792942
ENSG00000233554	101929639	B4GALT1-AS1	-1.571420241	2.722351996	2.214315111	0.136735731	0.999792942
ENSG00000054277	23596	OPN3	-1.792446122	2.652259188	2.213158604	0.136838247	0.999792942
ENSG00000152558	114908	TMEM123	-1.362529098	7.610867448	2.208956169	0.137211485	0.999792942
ENSG00000160223	23308	ICOSLG	-1.573984432	3.288001905	2.208423454	0.137258879	0.999792942
ENSG00000063854	3029	HAGH	1.56806851	6.935698729	2.204830718	0.137578996	0.999792942
ENSG00000100302	23551	RASD2	-1.693399627	0.652326575	2.204043309	0.137649267	0.999792942
ENSG00000205133	286144	TRIQK	-1.561996481	1.676543516	2.200526612	0.137963598	0.999792942
ENSG00000088826	54498	SMOX	1.523762727	6.698817905	2.195635444	0.138402123	0.999792942
ENSG00000196196	646962	HRCT1	1.97851066	1.950098208	2.195517342	0.138412731	0.999792942
ENSG00000145687	23635	SSBP2	-1.58397218	3.323439605	2.191875726	0.138740268	0.999792942
ENSG00000103174	51172	NAGPA	1.805641844	5.121055611	2.191616502	0.138763617	0.999792942
ENSG00000204520	100507436	MICA	2.212622457	0.222541907	2.190068222	0.138903163	0.999792942
ENSG00000166166	115708	TRMT61A	1.606896536	6.502257369	2.189222932	0.138979415	0.999792942
ENSG00000170881	11236	RNF139	-1.438690887	5.228212222	2.186319843	0.139241657	0.999792942
ENSG00000197785	55210	ATAD3A	1.745744002	7.061680875	2.185101002	0.139351922	0.999792942
ENSG00000076641	55824	PAG1	-1.843976245	1.012470294	2.180707854	0.139750173	0.999792942
ENSG00000161016	6132	RPL8	1.526032383	11.15174026	2.180635227	0.139756768	0.999792942
ENSG00000183207	10856	RUVBL2	1.621454057	8.664248106	2.179324684	0.139875826	0.999792942
ENSG00000101888	55916	NXT2	-1.563874756	3.026138908	2.178074108	0.139989542	0.999792942
ENSG00000103260	79006	METRN	1.833305702	7.630160539	2.175473189	0.14022638	0.999792942
ENSG00000141446	114799	ESCO1	-1.65126514	3.506312907	2.174637104	0.140302608	0.999792942
ENSG00000105372	6223	RPS19	2.146934425	2.575514022	2.172992849	0.140452656	0.999792942
ENSG00000166979	59271	EVA1C	1.874523174	2.016965882	2.172103337	0.140533904	0.999792942
ENSG00000137038	90871	DMAC1	1.829877781	5.492839651	2.171810147	0.140560696	0.999792942
ENSG00000067064	3422	IDI1	-1.504110054	4.396255854	2.169824866	0.140742262	0.999792942
ENSG00000113578	2246	FGF1	2.219004017	-0.008882866	2.169464522	0.140775245	0.999792942
ENSG00000233009	100885778	NALCN-AS1	3.084764383	-0.38558965	2.169234215	0.140796331	0.999792942
ENSG00000214262	84832	ANKRD36BP1	-2.065585918	2.126961156	2.167280803	0.140975316	0.999792942
ENSG00000132510	23135	KDM6B	-1.532515748	3.875219629	2.167192757	0.14098339	0.999792942
ENSG00000269645	NA	NA	1.980642501	2.716551368	2.165063609	0.141178781	0.999792942
ENSG00000228158	NA	NA	-1.57550181	1.691033844	2.164914725	0.141192455	0.999792942
ENSG00000271383	100996717	NOTCH2NLC	-1.578670971	1.533778409	2.161702176	0.141487878	0.999792942
ENSG00000271383	101060226	NBPF19	-1.578670971	1.533778409	2.161702176	0.141487878	0.999792942
ENSG00000250740	NA	NA	-1.6912658	0.96742013	2.161650731	0.141492615	0.999792942
ENSG00000269100	NA	NA	1.860335979	3.259793919	2.158276732	0.141803644	0.999792942
ENSG00000087253	54947	LPCAT2	-1.554196685	1.545864959	2.157394416	0.141885107	0.999792942
ENSG00000107077	23081	KDM4C	-1.696732583	3.227646388	2.15247537	0.142340237	0.999792942
ENSG00000227855	442524	DPY19L2P3	-1.698067061	0.749320941	2.151313391	0.142447988	0.999792942
ENSG00000186787	474343	SPIN2B	1.846726394	1.991987328	2.150838925	0.142492012	0.999792942
ENSG00000032742	8100	IFT88	-1.569866016	1.572707627	2.149492181	0.142617054	0.999792942
ENSG00000141429	2589	GALNT1	-1.536905369	5.553123926	2.148367097	0.14272161	0.999792942
ENSG00000204620	NA	NA	-1.72219161	1.826251402	2.147513879	0.142800959	0.999792942
ENSG00000153363	84791	LINC00467	1.828076748	1.75958475	2.147485697	0.142803581	0.999792942
ENSG00000230479	NA	NA	-1.995717543	-0.110881804	2.145530517	0.142985602	0.999792942
ENSG00000160072	83858	ATAD3B	1.726691249	5.840255686	2.144764556	0.143056982	0.999792942
ENSG00000160678	6271	S100A1	1.718837482	4.826289757	2.143542362	0.143170961	0.999792942
ENSG00000007520	115939	TSR3	1.667134665	7.438667467	2.143542104	0.143170985	0.999792942
ENSG00000128228	23753	SDF2L1	1.714246143	5.468597077	2.143044546	0.143217415	0.999792942
ENSG00000104870	2217	FCGRT	1.912120413	2.442213227	2.142676613	0.14325176	0.999792942
ENSG00000256518	NA	NA	1.624317228	5.244087272	2.142461828	0.143271814	0.999792942
ENSG00000144810	1295	COL8A1	-2.039923174	0.466610505	2.140172933	0.143485716	0.999792942
ENSG00000156990	285367	RPUSD3	1.600505288	6.204450224	2.135503064	0.14392324	0.999792942
ENSG00000122861	5328	PLAU	1.40104656	8.943192249	2.135172876	0.143954232	0.999792942
ENSG00000100784	9252	RPS6KA5	-1.689644656	1.433941231	2.134340263	0.144032417	0.999792942
ENSG00000228205	NA	NA	2.001049808	2.128850155	2.134233322	0.144042463	0.999792942
ENSG00000261893	1196	CLK2	-1.549718631	1.910638373	2.133399	0.144120862	0.999792942
ENSG00000117394	6513	SLC2A1	-1.272389163	9.427759783	2.132618814	0.144194218	0.999792942
ENSG00000260852	283932	FBXL19-AS1	1.979688292	0.692930057	2.130364094	0.144406451	0.999792942
ENSG00000187840	1978	EIF4EBP1	1.454085912	7.820001673	2.129290292	0.14450765	0.999792942
ENSG00000272852	NA	NA	1.802461539	6.017659136	2.124791035	0.144932546	0.999792942
ENSG00000183798	90187	EMILIN3	1.823417529	5.596406293	2.124448668	0.144964936	0.999792942
ENSG00000262234	NA	NA	-2.326625352	-0.225147561	2.121886305	0.145207607	0.999792942
ENSG00000214725	440356	CDIPTOSP	2.19283257	0.200261127	2.120950966	0.145296303	0.999792942
ENSG00000126870	55112	WDR60	-1.737933244	2.578760345	2.120688705	0.145321184	0.999792942
ENSG00000126249	84306	PDCD2L	1.877650123	3.336886449	2.120508778	0.145338256	0.999792942
ENSG00000114120	55186	SLC25A36	-1.573244009	5.359260738	2.118194184	0.145558079	0.999792942
ENSG00000134419	6210	RPS15A	1.585967723	6.505910153	2.117775422	0.14559789	0.999792942
ENSG00000108061	8036	SHOC2	-1.752960302	4.020872871	2.114743374	0.145886507	0.999792942
ENSG00000163520	2199	FBLN2	1.596076946	6.345525741	2.113705148	0.145985482	0.999792942
ENSG00000204406	55777	MBD5	-1.838819502	1.438120067	2.113479813	0.146006974	0.999792942
ENSG00000105048	7138	TNNT1	1.601786492	7.322211754	2.112695292	0.146081826	0.999792942
ENSG00000266962	108783654	LOC108783654	1.610460374	5.60034442	2.108373161	0.146494983	0.999792942
ENSG00000151470	132321	C4orf33	-1.495914015	1.219541485	2.104505969	0.14686577	0.999792942
ENSG00000100100	113791	PIK3IP1	-1.666073321	1.185265347	2.100871297	0.147215228	0.999792942
ENSG00000124102	5266	PI3	1.87496374	3.689065241	2.100864103	0.14721592	0.999792942
ENSG00000222020	101928111	HDAC4-AS1	2.067287668	0.470229843	2.094090264	0.147869706	0.999792942
ENSG00000215187	730112	FAM166B	2.408201492	0.145084973	2.093947934	0.147883479	0.999792942
ENSG00000130255	25873	RPL36	1.548473297	9.619934865	2.093871296	0.147890895	0.999792942
ENSG00000104635	23516	SLC39A14	-1.311169713	6.901817669	2.091338256	0.148136256	0.999792942
ENSG00000113161	3156	HMGCR	-1.580189728	5.328273747	2.089391323	0.148325156	0.999792942
ENSG00000136840	27090	ST6GALNAC4	1.69912166	5.690880788	2.088250674	0.148435954	0.999792942
ENSG00000113657	1809	DPYSL3	-1.368188769	5.240901418	2.088136305	0.148447068	0.999792942
ENSG00000256813	NA	NA	2.011388945	3.375450605	2.087817881	0.148478018	0.999792942
ENSG00000163449	92691	TMEM169	-1.635437448	0.501760689	2.087415786	0.14851711	0.999792942
ENSG00000159685	84303	CHCHD6	1.730381744	5.495542744	2.086615612	0.148594939	0.999792942
ENSG00000100167	55964	3-Sep	-1.552702364	2.801070044	2.086253253	0.148630199	0.999792942
ENSG00000015475	637	BID	1.464441816	6.244300973	2.084797072	0.148771991	0.999792942
ENSG00000214110	NA	NA	-1.436056191	4.51491046	2.08428476	0.148821913	0.999792942
ENSG00000244313	NA	NA	1.529183853	7.249526086	2.084206181	0.148829571	0.999792942
ENSG00000174093	NA	NA	-1.50960362	2.085220311	2.080842055	0.149157873	0.999792942
ENSG00000170385	7779	SLC30A1	-1.308754717	5.773655325	2.080092019	0.14923118	0.999792942
ENSG00000149418	6768	ST14	1.901961703	3.56450302	2.078571437	0.149379923	0.999792942
ENSG00000269601	NA	NA	-1.841211638	0.780867221	2.077753637	0.149459989	0.999792942
ENSG00000229644	NA	NA	-1.772978171	2.646137909	2.076918961	0.149541758	0.999792942
ENSG00000116704	23169	SLC35D1	-1.565305084	2.866515529	2.074317536	0.14979693	0.999792942
ENSG00000228736	5863	RGL2	2.009529079	1.665248829	2.07313786	0.149912806	0.999792942
ENSG00000110203	2352	FOLR3	1.853680933	3.954076146	2.072972006	0.149929105	0.999792942
ENSG00000147251	139818	DOCK11	-1.591477186	1.094549682	2.072240949	0.150000974	0.999792942
ENSG00000164056	10252	SPRY1	-1.532356164	1.568375769	2.072139683	0.150010933	0.999792942
ENSG00000009844	51534	VTA1	-1.482167838	4.729944989	2.071824547	0.150041927	0.999792942
ENSG00000123143	5585	PKN1	1.567264921	9.507862365	2.069026291	0.150317465	0.999792942
ENSG00000008517	9235	IL32	1.606865411	7.536791053	2.067620513	0.150456104	0.999792942
ENSG00000171246	4884	NPTX1	-1.672192547	0.285243715	2.0675987	0.150458257	0.999792942
ENSG00000247077	192111	PGAM5	1.643141246	6.099525225	2.066325196	0.150583978	0.999792942
ENSG00000170390	166614	DCLK2	-1.576474038	2.23450965	2.064271854	0.150786936	0.999792942
ENSG00000126457	3276	PRMT1	1.501261655	9.127558169	2.063803716	0.150833251	0.999792942
ENSG00000108786	3292	HSD17B1	1.590874315	5.54692648	2.063500838	0.150863225	0.999792942
ENSG00000151376	10873	ME3	2.052372148	0.882548449	2.058438318	0.15136523	0.999792942
ENSG00000023445	330	BIRC3	-1.757320335	4.197990998	2.057898545	0.151418865	0.999792942
ENSG00000138821	64116	SLC39A8	-1.439198952	4.809191316	2.056820761	0.151526026	0.999792942
ENSG00000167716	124997	WDR81	1.713664381	5.857132591	2.056538425	0.151554113	0.999792942
ENSG00000155130	NA	NA	-1.354017773	5.118181885	2.055371353	0.151670272	0.999792942
ENSG00000154928	2047	EPHB1	-1.675897438	0.435612928	2.052935548	0.151913035	0.999792942
ENSG00000163374	55249	YY1AP1	-1.518200511	4.512299815	2.052363271	0.151970135	0.999792942
ENSG00000145494	4726	NDUFS6	1.478859652	6.858555816	2.047658996	0.15244043	0.999792942
ENSG00000178718	54913	RPP25	1.576420269	6.042038238	2.042611548	0.152946867	0.999792942
ENSG00000196684	84941	HSH2D	1.982484663	1.148817649	2.041470627	0.153061606	0.999792942
ENSG00000107864	22849	CPEB3	-2.037827662	0.081934547	2.039340354	0.153276102	0.999792942
ENSG00000227375	100507086	DLG1-AS1	-1.5999242	1.846861818	2.034396488	0.153775211	0.999792942
ENSG00000185920	5727	PTCH1	-1.588786566	2.284919114	2.029268316	0.154294874	0.999792942
ENSG00000092295	7051	TGM1	2.006901543	2.772485588	2.029222481	0.154299528	0.999792942
ENSG00000268439	10436	EMG1	1.938495822	3.351014815	2.02891052	0.154331206	0.999792942
ENSG00000171224	219738	FAM241B	1.878219134	4.482435299	2.02849487	0.154373424	0.999792942
ENSG00000084207	2950	GSTP1	1.496690377	10.3872654	2.027993197	0.154424397	0.999792942
ENSG00000157510	134265	AFAP1L1	1.414938065	6.669033388	2.027634003	0.154460906	0.999792942
ENSG00000165821	6297	SALL2	1.853509798	1.037887795	2.026044152	0.154622615	0.999792942
ENSG00000164062	327	APEH	1.570466046	8.330904626	2.023988997	0.154831936	0.999792942
ENSG00000204237	339229	OXLD1	1.617097605	6.150698726	2.023287225	0.154903487	0.999792942
ENSG00000127952	51657	STYXL1	1.987905522	4.324677011	2.021944867	0.155040454	0.999792942
ENSG00000222047	414236	C10orf55	1.435636191	7.247276707	2.021182781	0.155118274	0.999792942
ENSG00000109929	6309	SC5D	-1.459205578	5.999059751	2.020389866	0.15519929	0.999792942
ENSG00000106366	5054	SERPINE1	-1.205491535	6.919817431	2.019998714	0.155239273	0.999792942
ENSG00000236404	401491	VLDLR-AS1	-1.530373554	2.113444001	2.016302867	0.155617639	0.999792942
ENSG00000118922	11278	KLF12	-1.617973766	3.056719063	2.015439836	0.155706143	0.999792942
ENSG00000269609	100505761	RPARP-AS1	1.80824194	1.343126512	2.01394828	0.155859237	0.999792942
ENSG00000149273	6188	RPS3	1.374556735	10.68825823	2.012413181	0.15601698	0.999792942
ENSG00000168143	222584	FAM83B	-1.970078663	0.313832154	2.012323432	0.156026208	0.999792942
ENSG00000162004	124093	CCDC78	1.797942795	1.673268041	2.012186079	0.156040332	0.999792942
ENSG00000112144	22858	ICK	-1.543169683	2.229199505	2.005859789	0.15669243	0.999792942
ENSG00000226377	NA	NA	-1.587834462	2.285336183	2.001684032	0.157124554	0.999792942
ENSG00000187554	7100	TLR5	-2.048381301	-0.037031411	2.00130923	0.157163406	0.999792942
ENSG00000172086	51315	KRCC1	-1.431757332	4.25114134	2.001195317	0.157175216	0.999792942
ENSG00000164077	84315	MON1A	1.803220358	4.55269718	1.99993499	0.157305954	0.999792942
ENSG00000231203	NA	NA	2.066082981	0.764704562	1.99896943	0.157406198	0.999792942
ENSG00000226686	101927667	LINC01535	1.824151273	1.012410824	1.998425179	0.157462734	0.999792942
ENSG00000160888	9592	IER2	-1.206207148	8.122105209	1.997693406	0.157538785	0.999792942
ENSG00000005238	80256	FAM214B	-1.336646652	5.037122049	1.996077895	0.15770683	0.999792942
ENSG00000272267	NA	NA	-1.600558205	1.635856061	1.992985738	0.158029044	0.999792942
ENSG00000203772	503542	SPRN	1.975704356	3.137112432	1.989683381	0.158373989	0.999792942
ENSG00000131018	23345	SYNE1	-1.67263834	2.244771233	1.985700034	0.158791206	0.999792942
ENSG00000196839	100	ADA	1.494275615	6.125332829	1.982730007	0.159103101	0.999792942
ENSG00000172366	84331	MCRIP2	1.815524599	5.457645814	1.982272018	0.159151259	0.999792942
ENSG00000172366	100287175	LOC100287175	1.815524599	5.457645814	1.982272018	0.159151259	0.999792942
ENSG00000163644	152926	PPM1K	-1.615822972	2.006669543	1.980765456	0.159309791	0.999792942
ENSG00000232656	55853	IDI2-AS1	-1.618803062	1.69056237	1.977990274	0.159602287	0.999792942
ENSG00000169057	4204	MECP2	-1.463964435	2.2914331	1.97775695	0.159626907	0.999792942
ENSG00000125122	26231	LRRC29	2.247711657	0.779655322	1.977204876	0.159685177	0.999792942
ENSG00000183010	5831	PYCR1	1.55629639	7.829931432	1.976796484	0.159728298	0.999792942
ENSG00000236698	NA	NA	-1.685207359	3.877526465	1.976504691	0.159759115	0.999792942
ENSG00000133316	54663	WDR74	1.445758739	7.005768111	1.97636981	0.159773363	0.999792942
ENSG00000101246	10139	ARFRP1	1.57066824	6.576988383	1.974216881	0.160000974	0.999792942
ENSG00000127252	57110	HRASLS	-1.557730614	0.852385008	1.973976145	0.160026448	0.999792942
ENSG00000073146	54456	MOV10L1	1.935922888	1.376517963	1.971536911	0.160284822	0.999792942
ENSG00000234460	NA	NA	1.998433186	0.707145857	1.97105107	0.160336341	0.999792942
ENSG00000245904	101928617	LOC101928617	-1.467272232	3.613083491	1.971007506	0.160340961	0.999792942
ENSG00000186998	129080	EMID1	2.3627559	0.719509526	1.970851939	0.160357462	0.999792942
ENSG00000099899	27037	TRMT2A	1.609948195	6.5550827	1.968445583	0.160612951	0.999792942
ENSG00000132382	10514	MYBBP1A	1.497334574	6.606284834	1.968340849	0.160624082	0.999792942
ENSG00000011132	9546	APBA3	1.650374615	5.834233173	1.963858261	0.161101285	0.999792942
ENSG00000069812	54626	HES2	-1.555378053	1.804382076	1.963516691	0.161137714	0.999792942
ENSG00000113580	2908	NR3C1	-1.785852774	4.394506774	1.962743623	0.161220197	0.999792942
ENSG00000259716	NA	NA	1.835152817	1.76493273	1.961603301	0.161341952	0.999792942
ENSG00000006015	55049	REX1BD	1.60247463	7.052713907	1.960780327	0.161429888	0.999792942
ENSG00000104497	64089	SNX16	-1.491717274	2.792033037	1.95821357	0.161704503	0.999792942
ENSG00000059145	64718	UNKL	1.541549192	5.353887213	1.957808166	0.161747925	0.999792942
ENSG00000105655	51477	ISYNA1	1.654813829	5.608062162	1.957254913	0.161807205	0.999792942
ENSG00000042493	822	CAPG	1.616065822	8.147467318	1.955956683	0.161946405	0.999792942
ENSG00000173465	10534	SSSCA1	1.524002771	6.354230091	1.95326476	0.162235476	0.999792942
ENSG00000182199	6472	SHMT2	1.437060043	9.502394933	1.952925041	0.162271998	0.999792942
ENSG00000163659	25976	TIPARP	-1.505080928	4.944851986	1.95262679	0.16230407	0.999792942
ENSG00000233547	NA	NA	-1.56882956	0.750465979	1.952417439	0.162326587	0.999792942
ENSG00000047346	56204	FAM214A	-1.573222692	2.346872431	1.951077452	0.162470792	0.999792942
ENSG00000023287	9821	RB1CC1	-1.566255069	4.681960746	1.950791668	0.162501566	0.999792942
ENSG00000137309	3159	HMGA1	1.275918076	10.70643315	1.946973393	0.16291337	0.999792942
ENSG00000165312	220213	OTUD1	-1.471030945	3.824475336	1.945971199	0.163021655	0.999792942
ENSG00000258011	NA	NA	1.480353228	5.487336604	1.945549655	0.163067226	0.999792942
ENSG00000182141	7562	ZNF708	-1.740668237	0.1998594	1.943901824	0.163245506	0.999792942
ENSG00000257437	NA	NA	1.892298349	0.861263371	1.943782426	0.163258432	0.999792942
ENSG00000107223	8721	EDF1	1.501455585	7.751338715	1.943641704	0.163273669	0.999792942
ENSG00000174177	348180	CTU2	1.694649171	5.889548126	1.942608872	0.163385547	0.999792942
ENSG00000173567	165082	ADGRF3	-1.721210381	0.415929163	1.941895266	0.163462897	0.999792942
ENSG00000010438	5646	PRSS3	1.866442835	3.696564999	1.941534825	0.163501982	0.999792942
ENSG00000184162	126382	NR2C2AP	1.52638518	7.022469932	1.940592751	0.163604189	0.999792942
ENSG00000177192	80324	PUS1	1.549400555	5.637973633	1.93782573	0.163904808	0.999792942
ENSG00000102786	26512	INTS6	-1.59412296	4.141822358	1.934716029	0.16424341	0.999792942
ENSG00000188994	23036	ZNF292	-1.547963558	2.379170767	1.932956201	0.164435384	0.999792942
ENSG00000162924	5966	REL	-1.887102884	1.040506133	1.93201811	0.164537823	0.999792942
ENSG00000080298	5991	RFX3	-1.581850725	1.384759377	1.931605413	0.164582912	0.999792942
ENSG00000171163	55657	ZNF692	1.751000415	3.725779022	1.930656013	0.164686692	0.999792942
ENSG00000259279	NA	NA	-1.628916438	3.430408863	1.929973701	0.164761322	0.999792942
ENSG00000268188	NA	NA	1.942706551	2.54351126	1.926455958	0.165146703	0.999792942
ENSG00000053372	51154	MRTO4	1.442188897	7.132728984	1.92452149	0.16535907	0.999792942
ENSG00000109436	23158	TBC1D9	-1.529219615	4.973694032	1.923572194	0.165463398	0.999792942
ENSG00000197582	NA	NA	1.537723813	7.589778238	1.922529489	0.165578079	0.999792942
ENSG00000024862	25901	CCDC28A	-1.536847752	2.180150004	1.922069675	0.16562868	0.999792942
ENSG00000163536	5274	SERPINI1	-1.545301649	1.955287066	1.920268473	0.165827067	0.999792942
ENSG00000154451	115362	GBP5	-1.514068257	3.841534431	1.920127333	0.165842624	0.999792942
ENSG00000142910	64129	TINAGL1	1.432237599	9.522533108	1.911439455	0.166803449	0.999792942
ENSG00000266208	NA	NA	1.5945333	5.425287712	1.91052525	0.166904925	0.999792942
ENSG00000254285	NA	NA	1.884210215	4.303882772	1.908036067	0.167181579	0.999792942
ENSG00000244198	NA	NA	2.401877389	-0.125908609	1.907991656	0.167186519	0.999792942
ENSG00000256577	101929384	LOC101929384	2.015650177	0.424399726	1.90580301	0.167430213	0.999792942
ENSG00000101391	51654	CDK5RAP1	1.462096487	6.061925771	1.903452929	0.167692335	0.999792942
ENSG00000169696	79058	ASPSCR1	1.579952567	6.715957949	1.901133737	0.167951473	0.999792942
ENSG00000164751	5828	PEX2	-1.322092241	4.90935422	1.900862063	0.167981859	0.999792942
ENSG00000182154	64975	MRPL41	1.50397296	7.021078458	1.899458848	0.168138904	0.999792942
ENSG00000110492	4192	MDK	1.498821817	5.663930176	1.89804199	0.168297646	0.999792942
ENSG00000164830	55074	OXR1	-1.474027614	4.021914385	1.896727641	0.168445058	0.999792942
ENSG00000179456	10472	ZBTB18	-1.482493128	2.851123097	1.893611333	0.168795161	0.999792942
ENSG00000268412	NA	NA	2.292485596	0.481360647	1.893230585	0.168837993	0.999792942
ENSG00000107249	169792	GLIS3	-1.623293812	3.263067157	1.891458624	0.169037495	0.999792942
ENSG00000119042	23314	SATB2	-1.634042628	2.170317026	1.89126893	0.169058868	0.999792942
ENSG00000112667	10591	DNPH1	1.590943608	6.521460703	1.888216512	0.169403219	0.999792942
ENSG00000125170	55715	DOK4	1.583392228	5.442691734	1.887980541	0.169429873	0.999792942
ENSG00000232160	101928578	RAP2C-AS1	-1.73216603	0.791701143	1.887897349	0.169439271	0.999792942
ENSG00000163602	23429	RYBP	-1.434186864	5.101615758	1.886382035	0.169610557	0.999792942
ENSG00000180747	100271836	SMG1P3	-1.60478292	0.830423503	1.885283247	0.169734885	0.999792942
ENSG00000153094	10018	BCL2L11	-1.536432062	2.575643494	1.882374486	0.170064517	0.999792942
ENSG00000167552	7846	TUBA1A	-1.214187327	8.516203821	1.88117918	0.170200187	0.999792942
ENSG00000099341	5714	PSMD8	1.374319784	9.288335325	1.879628522	0.170376375	0.999792942
ENSG00000125812	64412	GZF1	-1.51097889	4.133103805	1.875190843	0.170881748	0.999792942
ENSG00000100151	9463	PICK1	1.727001565	5.162086701	1.874868311	0.170918546	0.999792942
ENSG00000132749	9633	TESMIN	1.726352757	2.385848936	1.874693436	0.170938501	0.999792942
ENSG00000188158	4810	NHS	-1.917448604	1.919602661	1.872000256	0.171246163	0.999792942
ENSG00000120889	8795	TNFRSF10B	-1.160859633	7.408818624	1.870451119	0.171423421	0.999792942
ENSG00000187824	388335	TMEM220	2.070849642	-0.130524783	1.870353355	0.171434615	0.999792942
ENSG00000151135	90488	TMEM263	-1.490694071	4.762062355	1.869633962	0.171517008	0.999792942
ENSG00000105258	5438	POLR2I	1.4954708	6.611160176	1.868887297	0.171602573	0.999792942
ENSG00000141696	10609	P3H4	2.001758739	2.128028564	1.867816035	0.171725421	0.999792942
ENSG00000150995	3708	ITPR1	-1.700008809	2.117042136	1.867560757	0.171754711	0.999792942
ENSG00000160256	85395	FAM207A	1.525992442	6.952846399	1.865274866	0.172017238	0.999792942
ENSG00000107738	64115	VSIR	1.542316391	5.59125291	1.865187882	0.172027236	0.999792942
ENSG00000151623	4306	NR3C2	-1.87981301	1.729350508	1.865059819	0.172041959	0.999792942
ENSG00000141994	56931	DUS3L	1.612470173	6.80326706	1.864722086	0.172080792	0.999792942
ENSG00000151917	221336	BEND6	-1.876196664	1.352389059	1.863879432	0.172177725	0.999792942
ENSG00000134058	1022	CDK7	-1.692435995	2.187665678	1.860724991	0.172541149	0.999792942
ENSG00000137642	6653	SORL1	-1.476958123	4.949136054	1.858793895	0.172764067	0.999792942
ENSG00000006576	57157	PHTF2	-1.618478926	3.149824216	1.856584276	0.173019542	0.999792942
ENSG00000197457	50861	STMN3	1.614621347	5.575446199	1.856405521	0.173040228	0.999792942
ENSG00000155189	55326	AGPAT5	-1.366683517	5.610893325	1.855844831	0.173105133	0.999792942
ENSG00000231806	101928099	PCAT7	2.055908293	0.756439681	1.855354833	0.173161878	0.999792942
ENSG00000167085	5245	PHB	1.460041611	8.89752353	1.851399457	0.173620717	0.999792942
ENSG00000178075	54762	GRAMD1C	-1.944292583	0.032443906	1.85079014	0.173691524	0.999792942
ENSG00000267598	NA	NA	-1.175706429	7.580027827	1.849435322	0.173849084	0.999792942
ENSG00000104518	79792	GSDMD	1.611734723	8.071979425	1.847164014	0.174113597	0.999792942
ENSG00000123064	79039	DDX54	1.47558066	7.846726247	1.844798837	0.174389534	0.999792942
ENSG00000175707	126695	KDF1	1.771511883	3.158037644	1.844615394	0.174410957	0.999792942
ENSG00000166816	197257	LDHD	1.837008617	1.366537094	1.844020376	0.174480465	0.999792942
ENSG00000188976	26155	NOC2L	1.517111545	8.429677464	1.842315477	0.174679801	0.999792942
ENSG00000204316	64978	MRPL38	1.994310823	1.252300416	1.840261916	0.174920252	0.999792942
ENSG00000253309	647174	SERPINE3	-1.876424769	0.422151764	1.840099138	0.174939328	0.999792942
ENSG00000250186	NA	NA	1.475763441	7.655126656	1.837926022	0.175194225	0.999792942
ENSG00000167693	64359	NXN	1.385038976	6.050872118	1.836840405	0.175321723	0.999792942
ENSG00000076344	8786	RGS11	1.881692471	1.480550322	1.834719645	0.1755711	0.999792942
ENSG00000107036	57589	RIC1	-1.686560083	4.07772087	1.832528913	0.175829135	0.999792942
ENSG00000172602	27289	RND1	-1.506238943	0.762092327	1.831272941	0.175977266	0.999792942
ENSG00000254901	729991	BORCS8	1.748044065	2.045854302	1.831112036	0.175996254	0.999792942
ENSG00000113916	604	BCL6	-1.45553517	3.154262778	1.830684678	0.176046696	0.999792942
ENSG00000266978	NA	NA	1.506820288	6.292402537	1.829398578	0.176198599	0.999792942
ENSG00000212864	727800	RNF208	1.827344859	3.369001768	1.828952185	0.176251358	0.999792942
ENSG00000162194	79081	LBHD1	1.449046771	6.265307546	1.82775456	0.176392996	0.999792942
ENSG00000143067	90874	ZNF697	-1.473942856	1.871085897	1.826699965	0.176517827	0.999792942
ENSG00000075303	55972	SLC25A40	-1.601478302	2.908212521	1.825055518	0.176712681	0.999792942
ENSG00000205534	NA	NA	-1.435589185	2.47506205	1.824780242	0.176745323	0.999792942
ENSG00000251003	102723356	ZFPM2-AS1	1.785133648	1.07374774	1.824443683	0.176785242	0.999792942
ENSG00000225573	NA	NA	1.724334042	4.831069568	1.823420319	0.176906686	0.999792942
ENSG00000189120	80320	SP6	1.715278393	1.659360052	1.822107153	0.177062661	0.999792942
ENSG00000229631	NA	NA	2.715414398	-0.211093503	1.821418431	0.17714453	0.999792942
ENSG00000117009	8564	KMO	-1.861718176	1.727989678	1.819433892	0.177380677	0.999792942
ENSG00000269056	NA	NA	-1.553612451	2.078643787	1.818638581	0.177475416	0.999792942
ENSG00000116990	4610	MYCL	-1.442535454	2.420651535	1.816846546	0.1776891	0.999792942
ENSG00000185909	200942	KLHDC8B	1.876600929	3.824875375	1.81606981	0.177781811	0.999792942
ENSG00000014641	4190	MDH1	-1.191371721	6.634480017	1.815879798	0.177804499	0.999792942
ENSG00000262448	NA	NA	-1.581564584	0.681714002	1.81499577	0.1779101	0.999792942
ENSG00000046889	80243	PREX2	-1.647853161	3.374285372	1.814569348	0.177961064	0.999792942
ENSG00000108946	5573	PRKAR1A	-1.23500561	6.611056623	1.813688163	0.178066433	0.999792942
ENSG00000152217	26040	SETBP1	-1.856582439	1.663555622	1.812817498	0.178170614	0.999792942
ENSG00000213228	NA	NA	1.820670728	1.190048369	1.812731216	0.178180942	0.999792942
ENSG00000142409	126208	ZNF787	1.637975519	6.316867219	1.812556012	0.178201916	0.999792942
ENSG00000213111	NA	NA	2.457021513	-0.077487455	1.812250104	0.178238544	0.999792942
ENSG00000078053	273	AMPH	-1.415388649	3.300760989	1.811458872	0.178333324	0.999792942
ENSG00000231825	7916	PRRC2A	1.726599098	2.489009248	1.81070895	0.178423208	0.999792942
ENSG00000049246	8863	PER3	-1.668854524	3.184534988	1.810031732	0.178504423	0.999792942
ENSG00000147955	10280	SIGMAR1	1.354765243	8.226758687	1.809330899	0.178588516	0.999792942
ENSG00000138675	2250	FGF5	1.854116347	2.230509974	1.808998372	0.178628431	0.999792942
ENSG00000162433	205	AK4	-1.271028411	5.697710446	1.80825863	0.178717265	0.999792942
ENSG00000179428	541472	LOC541472	1.69433776	3.509937833	1.805514657	0.179047227	0.999792942
ENSG00000178773	27132	CPNE7	1.877987632	2.017554443	1.805332527	0.179069153	0.999792942
ENSG00000012171	7869	SEMA3B	1.749562408	1.854485367	1.804970368	0.179112761	0.999792942
ENSG00000169727	2873	GPS1	1.43883598	9.036157259	1.804652349	0.179151065	0.999792942
ENSG00000138606	90525	SHF	1.773717845	1.874628239	1.804112453	0.179216113	0.999792942
ENSG00000250462	NA	NA	-1.548569157	1.560241982	1.802222995	0.179443978	0.999792942
ENSG00000175147	200197	TMEM51-AS1	-1.523649594	0.670240898	1.801467401	0.179535194	0.999792942
ENSG00000111799	1303	COL12A1	-1.533465932	6.171636343	1.800744792	0.179622479	0.999792942
ENSG00000061918	2983	GUCY1B1	-1.60452158	2.33183456	1.798370852	0.179909576	0.999792942
ENSG00000129422	57509	MTUS1	-1.583511153	4.331298401	1.796979318	0.18007811	0.999792942
ENSG00000197070	92714	ARRDC1	1.490835591	7.09686481	1.791943887	0.180689499	0.999792942
ENSG00000136603	6498	SKIL	-1.446138244	4.365490089	1.790593783	0.180853833	0.999792942
ENSG00000104888	57030	SLC17A7	-1.456551485	0.884253619	1.788419543	0.181118845	0.999792942
ENSG00000149131	710	SERPING1	1.728025982	1.348099303	1.788299382	0.181133504	0.999792942
ENSG00000128298	80115	BAIAP2L2	1.686872811	2.852277405	1.787285256	0.181257278	0.999792942
ENSG00000258168	105369827	LOC105369827	-1.634616474	1.059236364	1.786340731	0.181372645	0.999792942
ENSG00000105996	3199	HOXA2	2.033050214	-0.161306976	1.784009919	0.181657701	0.999792942
ENSG00000231924	5669	PSG1	1.666819995	4.1973759	1.781627584	0.181949595	0.999792942
ENSG00000235043	NA	NA	1.981628667	3.039933624	1.78147357	0.181968485	0.999792942
ENSG00000166415	256764	WDR72	-2.31569709	-0.188362926	1.779725561	0.18218303	0.999792942
ENSG00000258714	NA	NA	1.907301467	3.322198265	1.779258505	0.182240404	0.999792942
ENSG00000091640	9552	SPAG7	1.500353963	5.817913645	1.778949485	0.182278377	0.999792942
ENSG00000003249	79007	DBNDD1	1.38783254	6.293302756	1.778801576	0.182296555	0.999792942
ENSG00000112559	4188	MDFI	1.791695713	2.545711138	1.778765086	0.18230104	0.999792942
ENSG00000215440	79716	NPEPL1	1.792173665	2.920947782	1.777633752	0.182440157	0.999792942
ENSG00000037897	4234	METTL1	1.533858759	5.053862482	1.776011044	0.182639911	0.999792942
ENSG00000175701	205251	MTLN	1.558769192	5.550322754	1.775630518	0.18268679	0.999792942
ENSG00000231119	101927377	LOC101927377	1.644157879	1.708866596	1.774693498	0.182802287	0.999792942
ENSG00000086289	54749	EPDR1	-1.382289877	4.299394309	1.77206967	0.183126148	0.999792942
ENSG00000228703	NA	NA	1.71571228	3.854439985	1.771687934	0.183173322	0.999792942
ENSG00000179271	90480	GADD45GIP1	1.467272501	8.628233363	1.771275187	0.183224343	0.999792942
ENSG00000268980	NA	NA	-1.382311353	4.55245998	1.770894132	0.183271462	0.999792942
ENSG00000136270	9238	TBRG4	1.488384593	7.824874993	1.769406638	0.183455529	0.999792942
ENSG00000068079	3430	IFI35	1.533818891	6.576841779	1.768254893	0.183598197	0.999792942
ENSG00000261493	NA	NA	1.682947981	2.605202227	1.767984104	0.183631759	0.999792942
ENSG00000148335	28989	NTMT1	1.46880636	7.398198143	1.767877436	0.183644981	0.999792942
ENSG00000257093	57189	KIAA1147	1.707136181	1.399927414	1.76627112	0.183844231	0.999792942
ENSG00000071575	28951	TRIB2	-1.424398812	3.198012986	1.766057361	0.183870765	0.999792942
ENSG00000146109	29777	ABT1	1.846968773	1.989870029	1.765368322	0.183956326	0.999792942
ENSG00000226986	NA	NA	1.670719715	2.371246551	1.765223879	0.183974268	0.999792942
ENSG00000230729	NA	NA	1.816223921	3.650756382	1.762157126	0.184355682	0.999792942
ENSG00000189343	NA	NA	1.4220997	9.594917981	1.762103421	0.18436237	0.999792942
ENSG00000234166	NA	NA	1.979465532	0.21808131	1.76209494	0.184363426	0.999792942
ENSG00000233276	2876	GPX1	1.352802837	9.854874942	1.761423935	0.184447006	0.999792942
ENSG00000053254	1112	FOXN3	-1.519567781	4.298178382	1.761113575	0.184485679	0.999792942
ENSG00000183048	1468	SLC25A10	1.753057607	5.584025884	1.760532287	0.184558137	0.999792942
ENSG00000267984	NA	NA	1.511947438	5.611055973	1.759071987	0.18474031	0.999792942
ENSG00000197982	127687	C1orf122	1.567930586	7.925295263	1.75831246	0.184835144	0.999792942
ENSG00000148291	6835	SURF2	1.782767753	2.164018627	1.756210301	0.185097912	0.999792942
ENSG00000217930	51025	PAM16	1.799494517	1.478865785	1.756176912	0.185102089	0.999792942
ENSG00000237594	150051	LOC150051	1.777240184	0.764192116	1.75481123	0.185273035	0.999792942
ENSG00000229821	NA	NA	1.732327577	0.833265343	1.754310829	0.185335718	0.999792942
ENSG00000171346	3866	KRT15	1.708133785	2.871081542	1.752811486	0.185523679	0.999792942
ENSG00000115297	3196	TLX2	1.791990422	1.401386054	1.752168338	0.185604374	0.999792942
ENSG00000142507	5694	PSMB6	1.421617051	7.06513836	1.75195914	0.185630631	0.999792942
ENSG00000215089	NA	NA	1.834561218	2.209873385	1.751509571	0.185687071	0.999792942
ENSG00000131019	79465	ULBP3	-1.440199571	1.602751567	1.749308103	0.185963737	0.999792942
ENSG00000183615	84734	FAM167B	1.903128786	0.48394873	1.749037577	0.185997768	0.999792942
ENSG00000156162	286148	DPY19L4	-1.529136983	3.501336882	1.74853453	0.186061068	0.999792942
ENSG00000268829	NA	NA	-1.647716657	0.473373295	1.747648191	0.186172661	0.999792942
ENSG00000006282	64847	SPATA20	1.497800689	5.703456817	1.746940014	0.186261878	0.999792942
ENSG00000263585	NA	NA	1.516103197	5.962229746	1.745922802	0.186390115	0.999792942
ENSG00000168894	51255	RNF181	1.369669297	6.980971472	1.745771952	0.186409141	0.999792942
ENSG00000150779	26521	TIMM8B	1.517044408	6.846971992	1.744752285	0.186537806	0.999792942
ENSG00000255959	NA	NA	1.605949804	4.508447594	1.744067581	0.186624262	0.999792942
ENSG00000039319	9765	ZFYVE16	-1.606433739	3.23626777	1.743626269	0.18668001	0.999792942
ENSG00000156150	257	ALX3	1.827322301	0.687334972	1.74234899	0.186841469	0.999792942
ENSG00000153162	654	BMP6	-1.477689196	1.840135483	1.742145237	0.18686724	0.999792942
ENSG00000128268	4248	MGAT3	1.788879107	4.391835571	1.741437664	0.186956768	0.999792942
ENSG00000100253	55586	MIOX	1.806387905	1.795527357	1.738690705	0.187304809	0.999792942
ENSG00000158882	84134	TOMM40L	1.703150848	3.830374795	1.738643826	0.187310755	0.999792942
ENSG00000214559	NA	NA	-1.442982674	0.850450066	1.737075893	0.187509757	0.999792942
ENSG00000263077	NA	NA	-1.451072504	2.583841532	1.736439078	0.187590652	0.999792942
ENSG00000115221	3694	ITGB6	-1.384178447	1.150510037	1.73625843	0.187613608	0.999792942
ENSG00000151572	121601	ANO4	-1.385931356	1.721156474	1.733271208	0.187993673	0.999792942
ENSG00000185298	339230	CCDC137	1.399039009	7.086652054	1.733196748	0.188003158	0.999792942
ENSG00000205923	752014	CEMP1	1.742814984	4.377332953	1.732840233	0.18804858	0.999792942
ENSG00000261694	NA	NA	1.873684454	3.228129231	1.731938504	0.188163522	0.999792942
ENSG00000130813	55337	C19orf66	1.555657684	4.889773773	1.730206964	0.188384469	0.999792942
ENSG00000164967	138716	RPP25L	1.512059789	5.663026915	1.728892633	0.18855238	0.999792942
ENSG00000257671	109729127	KRT7-AS	1.315654743	9.729434577	1.728115773	0.18865171	0.999792942
ENSG00000102981	50855	PARD6A	1.603217801	5.291914422	1.726081403	0.188912113	0.999792942
ENSG00000158106	114822	RHPN1	1.671233482	4.285683394	1.724462414	0.189119646	0.999792942
ENSG00000268872	NA	NA	1.772098097	3.300902989	1.72322654	0.189278248	0.999792942
ENSG00000198467	7169	TPM2	1.358517015	8.4716785	1.722676923	0.189348831	0.999792942
ENSG00000273344	202781	PAXIP1-AS1	1.757712491	1.574614939	1.721896222	0.189449142	0.999792942
ENSG00000101384	182	JAG1	-1.190443601	5.843608156	1.721359615	0.189518127	0.999792942
ENSG00000151458	57182	ANKRD50	-1.624513244	3.238116836	1.719681934	0.189733992	0.999792942
ENSG00000237991	NA	NA	1.797391431	3.97778918	1.719111304	0.18980748	0.999792942
ENSG00000213339	81890	QTRT1	1.444278085	6.132402321	1.718654097	0.189866384	0.999792942
ENSG00000147050	7403	KDM6A	-1.651664123	4.615908386	1.718167546	0.189929093	0.999792942
ENSG00000268142	NA	NA	1.985648132	2.471819582	1.717555292	0.190008037	0.999792942
ENSG00000220583	NA	NA	1.874452449	3.184892778	1.717087156	0.190068424	0.999792942
ENSG00000271218	NA	NA	-1.68936107	0.381279788	1.715677733	0.190250368	0.999792942
ENSG00000184371	1435	CSF1	1.230157873	8.637899227	1.714853366	0.19035688	0.999792942
ENSG00000084636	1307	COL16A1	1.774979567	2.530539583	1.7126624	0.190640302	0.999792942
ENSG00000206505	3105	HLA-A	1.496850088	8.333410043	1.712251337	0.190693531	0.999792942
ENSG00000127129	1907	EDN2	-1.804339334	0.202368236	1.712035268	0.190721518	0.999792942
ENSG00000086504	10573	MRPL28	1.472811083	7.527449908	1.711794805	0.190752669	0.999792942
ENSG00000130725	9040	UBE2M	1.406592629	7.76181875	1.710398485	0.190933677	0.999792942
ENSG00000141293	8631	SKAP1	1.678295766	2.232854905	1.708427279	0.19118955	0.999792942
ENSG00000176624	51320	MEX3C	-1.410319926	5.5943913	1.70786663	0.191262398	0.999792942
ENSG00000019549	6591	SNAI2	-1.406522945	3.661591189	1.707473299	0.191313525	0.999792942
ENSG00000127863	55504	TNFRSF19	-1.872591273	0.555866612	1.70188896	0.192041128	0.999792942
ENSG00000196611	4312	MMP1	-1.258123959	5.091470272	1.699951047	0.192294379	0.999792942
ENSG00000133265	23640	HSPBP1	1.496190778	7.652065119	1.699379327	0.192369168	0.999792942
ENSG00000254741	NA	NA	1.42947971	8.441548042	1.696471046	0.192750135	0.999792942
ENSG00000177374	3090	HIC1	-1.417402637	0.824095231	1.696132728	0.19279451	0.999792942
ENSG00000085662	231	AKR1B1	1.343608908	10.9736025	1.694894066	0.192957078	0.999792942
ENSG00000179886	84948	TIGD5	1.672814016	5.426815715	1.693329217	0.193162686	0.999792942
ENSG00000136877	2356	FPGS	1.521684082	8.230412297	1.693185983	0.193181518	0.999792942
ENSG00000150991	7316	UBC	-1.452726691	0.700729824	1.692988352	0.193207507	0.999792942
ENSG00000171700	10287	RGS19	1.471654706	5.418333685	1.691927778	0.19334704	0.999792942
ENSG00000130202	5819	NECTIN2	1.343006918	7.027059976	1.69009379	0.193588606	0.999792942
ENSG00000108239	23232	TBC1D12	-1.385099794	3.226414544	1.68988926	0.193615568	0.999792942
ENSG00000228672	389333	PROB1	1.847498367	0.576385153	1.689489991	0.193668213	0.999792942
ENSG00000188687	57835	SLC4A5	1.885824516	1.252424527	1.689366095	0.193684553	0.999792942
ENSG00000256690	105369332	LOC105369332	1.417700859	5.706953399	1.688612737	0.193783942	0.999792942
ENSG00000169683	201255	LRRC45	1.487225301	6.231124506	1.687814875	0.193889267	0.999792942
ENSG00000118777	9429	ABCG2	2.100912225	1.261393572	1.68652932	0.194059114	0.999792942
ENSG00000007516	8938	BAIAP3	1.517891423	5.219864074	1.686450054	0.194069592	0.999792942
ENSG00000167526	6137	RPL13	1.195928738	10.81943499	1.685233598	0.194230479	0.999792942
ENSG00000162688	178	AGL	-1.495365422	2.71790923	1.683805733	0.194419527	0.999792942
ENSG00000266028	23380	SRGAP2	-1.379460197	2.370090058	1.683041757	0.194520764	0.999792942
ENSG00000162910	128308	MRPL55	1.414873302	5.962595105	1.682757074	0.194558505	0.999792942
ENSG00000068308	55593	OTUD5	2.120814997	2.968535941	1.68116387	0.194769873	0.999792942
ENSG00000167157	51450	PRRX2	1.741177723	4.411224078	1.679371415	0.195007998	0.999792942
ENSG00000261413	NA	NA	-1.856462935	-0.055511095	1.679328159	0.195013748	0.999792942
ENSG00000226054	NA	NA	-1.445033055	2.108117554	1.679304391	0.195016908	0.999792942
ENSG00000185386	5600	MAPK11	1.647403947	5.084964373	1.677880974	0.195206259	0.999792942
ENSG00000205138	644096	SDHAF1	1.499689399	5.878456284	1.677693614	0.195231199	0.999792942
ENSG00000100889	5106	PCK2	1.339171129	6.573305899	1.67764874	0.195237173	0.999792942
ENSG00000184254	220	ALDH1A3	1.586868279	4.365937031	1.676655146	0.195369498	0.999792942
ENSG00000234745	3106	HLA-B	1.9211285	3.527698386	1.676026086	0.19545333	0.999792942
ENSG00000143429	NA	NA	1.717049143	0.595072195	1.673456863	0.195796155	0.999792942
ENSG00000256482	NA	NA	-1.59622394	0.116173984	1.672634311	0.195906061	0.999792942
ENSG00000107014	6019	RLN2	1.882011401	0.466947151	1.668577124	0.196449225	0.999792942
ENSG00000163702	84818	IL17RC	1.604944301	5.28029164	1.668207981	0.196498733	0.999792942
ENSG00000242372	3692	EIF6	1.378654149	7.893975536	1.667600986	0.196580171	0.999792942
ENSG00000143384	4170	MCL1	-1.230852071	7.451438056	1.665173807	0.196906212	0.999792942
ENSG00000261377	646278	PDCD6IPP2	1.651522494	1.127424769	1.664682861	0.196972238	0.999792942
ENSG00000178685	84875	PARP10	-1.625570718	0.578289456	1.664307888	0.197022684	0.999792942
ENSG00000263218	NA	NA	1.550339398	5.700408469	1.663649126	0.197111346	0.999792942
ENSG00000109472	1363	CPE	-1.35055036	4.520679801	1.663487757	0.197133071	0.999792942
ENSG00000225950	4909	NTF4	1.84283568	0.278788525	1.663473703	0.197134963	0.999792942
ENSG00000175756	54998	AURKAIP1	1.548036627	8.091718206	1.662880733	0.197214821	0.999792942
ENSG00000066923	10734	STAG3	1.9596681	0.384259689	1.662034953	0.197328792	0.999792942
ENSG00000232442	100505771	MHENCR	1.694561989	3.376804445	1.662026987	0.197329866	0.999792942
ENSG00000144320	80856	LNPK	-1.452328577	3.657403799	1.661998237	0.197333742	0.999792942
ENSG00000165879	10023	FRAT1	1.618103923	1.685676297	1.660900282	0.197481813	0.999792942
ENSG00000268462	NA	NA	1.781919435	3.146143334	1.660896739	0.197482291	0.999792942
ENSG00000145362	287	ANK2	-1.633668753	1.196938489	1.660505353	0.197535106	0.999792942
ENSG00000198948	9848	MFAP3L	-1.393709195	2.925899726	1.660100945	0.197589695	0.999792942
ENSG00000105185	9141	PDCD5	1.277044605	6.354211079	1.658175437	0.197849853	0.999792942
ENSG00000267342	NA	NA	1.577257345	5.242190784	1.657478851	0.197944068	0.999792942
ENSG00000177200	80205	CHD9	-1.440883673	2.647014595	1.654658546	0.198326062	0.999792942
ENSG00000131051	9584	RBM39	-1.185660269	6.87103036	1.65222558	0.198656288	0.999792942
ENSG00000124313	23096	IQSEC2	1.966823722	0.009424321	1.650187454	0.19893342	0.999792942
ENSG00000103024	4832	NME3	1.566182195	6.116919922	1.650090686	0.198946589	0.999792942
ENSG00000196739	85301	COL27A1	-1.350402888	2.400141928	1.649853857	0.198978823	0.999792942
ENSG00000125458	30833	NT5C	1.493918642	6.399001048	1.64881916	0.199119726	0.999792942
ENSG00000233611	NA	NA	1.635692117	1.468807389	1.648289491	0.1991919	0.999792942
ENSG00000267020	NA	NA	1.88340464	1.243361181	1.646613993	0.199420412	0.999792942
ENSG00000079931	26002	MOXD1	-1.555278515	3.403796313	1.64617998	0.199479655	0.999792942
ENSG00000180884	126375	ZNF792	1.5912439	1.076169931	1.645349908	0.199593017	0.999792942
ENSG00000227050	NA	NA	1.627904244	1.797392461	1.643780748	0.199807523	0.999792942
ENSG00000270175	NA	NA	1.702563409	0.807406527	1.642698042	0.199955688	0.999792942
ENSG00000246705	55766	H2AFJ	1.390595643	6.698784113	1.640788457	0.200217323	0.999792942
ENSG00000085382	57531	HACE1	-1.670170815	2.85283157	1.639842373	0.200347097	0.999792942
ENSG00000161677	126119	JOSD2	1.657751273	5.48203131	1.639660605	0.200372041	0.999792942
ENSG00000179091	1537	CYC1	1.424969312	8.854770588	1.637118253	0.200721314	0.999792942
ENSG00000232759	100506178	LOC100506178	1.669652285	0.779137438	1.636511519	0.200804774	0.999792942
ENSG00000272661	NA	NA	1.756656525	1.046519265	1.635383014	0.200960116	0.999792942
ENSG00000221869	1052	CEBPD	1.411628583	7.957183348	1.635281661	0.200974074	0.999792942
ENSG00000106688	6505	SLC1A1	-1.649758668	1.74737722	1.632837299	0.201311059	0.999792942
ENSG00000144560	9686	VGLL4	-1.102880507	6.150260098	1.628838356	0.201863796	0.999792942
ENSG00000183161	2188	FANCF	1.589075804	2.264465861	1.62828451	0.201940489	0.999792942
ENSG00000130762	27237	ARHGEF16	1.733289635	3.895143872	1.62783326	0.202003001	0.999792942
ENSG00000175305	9134	CCNE2	-1.347992964	3.3290784	1.627085863	0.202106589	0.999792942
ENSG00000106443	9678	PHF14	-1.489190214	2.793413072	1.626950092	0.202125413	0.999792942
ENSG00000145241	1060	CENPC	-1.652029207	1.174064477	1.626600137	0.202173943	0.999792942
ENSG00000179387	255520	ELMOD2	-1.366961334	3.624478634	1.62642934	0.202197633	0.999792942
ENSG00000121900	113452	TMEM54	1.438130823	7.145518617	1.62641666	0.202199392	0.999792942
ENSG00000270017	NA	NA	1.738216466	1.492412133	1.625704689	0.202298181	0.999792942
ENSG00000135480	3855	KRT7	1.18643282	12.01867876	1.625030939	0.202391719	0.999792942
ENSG00000241494	NA	NA	1.569793007	1.280647914	1.62467038	0.202441798	0.999792942
ENSG00000100906	4792	NFKBIA	1.369137242	7.189270122	1.624389164	0.202480866	0.999792942
ENSG00000083845	6193	RPS5	1.262045624	10.89362905	1.623101776	0.202659831	0.999792942
ENSG00000083799	1540	CYLD	-1.42220989	4.55747591	1.622715823	0.20271352	0.999792942
ENSG00000140678	3687	ITGAX	1.933514941	0.178125049	1.621730607	0.202850648	0.999792942
ENSG00000107954	9148	NEURL1	1.33162591	6.496424287	1.620944983	0.202960073	0.999792942
ENSG00000126088	7389	UROD	1.382684955	6.853820326	1.620637113	0.203002974	0.999792942
ENSG00000174851	10897	YIF1A	1.401773564	7.618711015	1.62043699	0.203030866	0.999792942
ENSG00000179104	160335	TMTC2	-1.45124087	2.905505902	1.61999594	0.203092354	0.999792942
ENSG00000125877	3704	ITPA	1.417107794	6.094951579	1.619544781	0.203155273	0.999792942
ENSG00000214193	79729	SH3D21	1.570114734	5.854473891	1.618901691	0.203244999	0.999792942
ENSG00000179041	23212	RRS1	1.327893466	5.627538523	1.61853671	0.203295943	0.999792942
ENSG00000148803	282969	FUOM	1.718949612	4.442667595	1.617026328	0.203506923	0.999792942
ENSG00000169689	201254	CENPX	1.488668309	5.740593304	1.616263296	0.203613606	0.999792942
ENSG00000166881	23306	NEMP1	-1.490835063	5.515498087	1.615734748	0.203687543	0.999792942
ENSG00000230055	NA	NA	1.387604434	7.536218114	1.615448571	0.203727589	0.999792942
ENSG00000156042	118491	CFAP70	1.76058817	0.750498367	1.614034279	0.203925633	0.999792942
ENSG00000087088	581	BAX	1.359049634	6.652006114	1.613997495	0.203930787	0.999792942
ENSG00000164920	116039	OSR2	-1.322779189	2.578989825	1.613441431	0.204008717	0.999792942
ENSG00000112941	11044	TENT4A	-1.251038601	5.375319519	1.613433202	0.20400987	0.999792942
ENSG00000101132	5203	PFDN4	1.394542384	6.532723673	1.613431432	0.204010119	0.999792942
ENSG00000142546	51070	NOSIP	1.429189197	8.663234276	1.610562053	0.204412813	0.999792942
ENSG00000160932	4061	LY6E	1.366202074	7.986015281	1.610415165	0.204433453	0.999792942
ENSG00000124257	140825	NEURL2	1.608532355	1.565757419	1.609735333	0.20452901	0.999792942
ENSG00000049323	4052	LTBP1	-1.350708641	5.01349147	1.608663122	0.204679828	0.999792942
ENSG00000172725	57175	CORO1B	1.449662194	8.258206849	1.608060837	0.204764603	0.999792942
ENSG00000002330	572	BAD	1.516541718	6.660656603	1.606672092	0.204960235	0.999792942
ENSG00000135636	8291	DYSF	1.536141615	4.070441761	1.60568446	0.205099497	0.999792942
ENSG00000101210	1917	EEF1A2	1.399840575	7.726260614	1.60541336	0.205137743	0.999792942
ENSG00000090932	10683	DLL3	1.797835222	3.664611177	1.604888266	0.205211846	0.999792942
ENSG00000132768	1802	DPH2	1.43338361	6.281293018	1.604064523	0.205328158	0.999792942
ENSG00000007376	113000	RPUSD1	1.430166333	7.482611394	1.602676761	0.205524287	0.999792942
ENSG00000239470	NA	NA	2.04317495	-0.425729618	1.602558731	0.205540978	0.999792942
ENSG00000105373	29997	NOP53	1.357238986	8.386696808	1.602488626	0.205550892	0.999792942
ENSG00000166398	9710	KIAA0355	-1.261018688	5.377117256	1.602315246	0.205575415	0.999792942
ENSG00000059377	6916	TBXAS1	1.65619909	2.051962413	1.601424177	0.205701501	0.999792942
ENSG00000173542	92597	MOB1B	-1.460363663	1.934656328	1.600106469	0.205888123	0.999792942
ENSG00000108175	57178	ZMIZ1	-1.294871807	4.585717477	1.599745138	0.205939332	0.999792942
ENSG00000248932	100507291	LOC100507291	-1.381317299	0.737648472	1.597442974	0.206265955	0.999792942
ENSG00000249115	23354	HAUS5	1.422462608	5.77109423	1.596199419	0.206442641	0.999792942
ENSG00000204536	54535	CCHCR1	1.987111934	0.824769374	1.594422554	0.206695411	0.999792942
ENSG00000147123	54539	NDUFB11	1.661693176	1.135357263	1.592889838	0.206913742	0.999792942
ENSG00000151882	56477	CCL28	-1.343052376	2.457960685	1.591754319	0.20707567	0.999792942
ENSG00000129932	83475	DOHH	1.467619015	5.964900505	1.591226754	0.207150952	0.999792942
ENSG00000146701	4191	MDH2	1.645634632	2.511318851	1.590431399	0.20726451	0.999792942
ENSG00000166575	65084	TMEM135	-1.42939036	2.772771564	1.589815521	0.207352493	0.999792942
ENSG00000102858	23295	MGRN1	-1.163185192	5.833318002	1.589777965	0.207357859	0.999792942
ENSG00000239672	4830	NME1	1.361298103	6.256408085	1.589318201	0.207423571	0.999792942
ENSG00000262744	NA	NA	-1.36525129	1.023862766	1.588811107	0.207496076	0.999792942
ENSG00000116667	81563	C1orf21	-1.315218472	3.889504315	1.588654335	0.207518497	0.999792942
ENSG00000073536	54475	NLE1	1.408099722	6.667424155	1.586821618	0.207780824	0.999792942
ENSG00000115318	84695	LOXL3	1.601077489	3.88448283	1.585961876	0.207904019	0.999792942
ENSG00000006125	163	AP2B1	-1.269369525	7.220015092	1.5857636	0.207932443	0.999792942
ENSG00000122042	5412	UBL3	-1.50034345	3.415261455	1.584344591	0.208135999	0.999792942
ENSG00000170469	202051	SPATA24	1.558219341	1.78580035	1.58295917	0.208334963	0.999792942
ENSG00000263766	NA	NA	-1.443001437	3.489629911	1.581752298	0.20850847	0.999792942
ENSG00000173237	254439	C11orf86	1.718211176	1.100281923	1.581545178	0.208538263	0.999792942
ENSG00000244300	101927167	GATA2-AS1	1.680141245	4.044786599	1.581264355	0.208578667	0.999792942
ENSG00000179115	2193	FARSA	1.341500677	8.211112432	1.580875345	0.208634652	0.999792942
ENSG00000259549	NA	NA	2.012460499	0.431865616	1.580501993	0.2086884	0.999792942
ENSG00000183032	89874	SLC25A21	1.956814087	-0.221742152	1.580377788	0.208706285	0.999792942
ENSG00000167862	3396	MRPL58	1.362329278	6.190393698	1.579950202	0.208767867	0.999792942
ENSG00000272256	NA	NA	-1.353789704	4.231080998	1.579903202	0.208774637	0.999792942
ENSG00000229400	NA	NA	1.560116418	1.127548448	1.576294998	0.209295177	0.999792942
ENSG00000167747	84798	C19orf48	1.292665862	7.839144664	1.576219589	0.209306073	0.999792942
ENSG00000169972	126789	PUSL1	1.468428948	5.740288133	1.575838867	0.209361091	0.999792942
ENSG00000160570	162989	DEDD2	1.334797296	6.172121813	1.575596046	0.20939619	0.999792942
ENSG00000145725	23262	PPIP5K2	-1.523529321	0.26863833	1.574887575	0.209498637	0.999792942
ENSG00000007080	115098	CCDC124	1.358655931	7.761888539	1.574857697	0.209502958	0.999792942
ENSG00000111641	4839	NOP2	1.272392971	6.326043518	1.574280397	0.209586484	0.999792942
ENSG00000157107	115548	FCHO2	-1.36069133	3.923965195	1.574138484	0.209607022	0.999792942
ENSG00000143512	79802	HHIPL2	1.748796689	0.49734166	1.573908994	0.20964024	0.999792942
ENSG00000151164	144715	RAD9B	1.527326193	1.436853049	1.572192981	0.209888825	0.999792942
ENSG00000232645	100505683	LINC01431	1.75721969	0.362127189	1.572122971	0.209898974	0.999792942
ENSG00000235952	NA	NA	1.413074582	8.328399692	1.5718599	0.209937117	0.999792942
ENSG00000217130	NA	NA	1.696982986	2.860502226	1.571698361	0.209960542	0.999792942
ENSG00000256087	9668	ZNF432	-1.405819561	2.846372449	1.570826354	0.210087048	0.999792942
ENSG00000026025	7431	VIM	-0.975977499	10.54952284	1.569433532	0.210289298	0.999792942
ENSG00000240342	NA	NA	1.341471055	8.71556001	1.567596831	0.210556356	0.999792942
ENSG00000124614	6204	RPS10	1.717968396	1.474302408	1.566068966	0.210778815	0.999792942
ENSG00000262814	6182	MRPL12	1.652305802	4.456675535	1.56596812	0.210793508	0.999792942
ENSG00000119411	54836	BSPRY	1.620735297	3.80652603	1.56590798	0.210802271	0.999792942
ENSG00000105447	83743	GRWD1	1.405455069	7.311702579	1.565309813	0.210889452	0.999792942
ENSG00000168785	10098	TSPAN5	-1.362893694	4.210475461	1.562987399	0.211228343	0.999792942
ENSG00000233381	NA	NA	-1.484064762	0.963446668	1.56287881	0.211244205	0.999792942
ENSG00000125434	399512	SLC25A35	1.424659829	5.372857642	1.562700813	0.211270207	0.999792942
ENSG00000178952	7284	TUFM	1.317355516	9.023433972	1.562610765	0.211283363	0.999792942
ENSG00000198964	259230	SGMS1	-1.405093244	3.601309552	1.5616909	0.211417812	0.999792942
ENSG00000114026	4968	OGG1	1.386979109	6.315207493	1.561643337	0.211424766	0.999792942
ENSG00000118200	23271	CAMSAP2	-1.423473712	4.373955847	1.561598127	0.211431377	0.999792942
ENSG00000181885	1366	CLDN7	1.575526143	3.703250598	1.560243592	0.211629557	0.999792942
ENSG00000160447	29941	PKN3	1.41568765	6.167450157	1.55951528	0.211736207	0.999792942
ENSG00000137801	7057	THBS1	-1.311029005	7.778409542	1.559346208	0.211760974	0.999792942
ENSG00000204217	659	BMPR2	-1.334424155	4.67686994	1.557884566	0.211975229	0.999792942
ENSG00000198794	192683	SCAMP5	1.595791884	3.990811014	1.557672112	0.212006394	0.999792942
ENSG00000141574	6398	SECTM1	1.642341457	2.507973521	1.556730341	0.212144604	0.999792942
ENSG00000136425	10518	CIB2	1.531964134	5.349183642	1.555173467	0.212373319	0.999792942
ENSG00000243829	NA	NA	1.364622197	9.084047656	1.55363526	0.212599579	0.999792942
ENSG00000166387	8495	PPFIBP2	1.945301815	0.198940512	1.553301558	0.212648703	0.999792942
ENSG00000267205	NA	NA	1.63391464	2.560823199	1.552977138	0.212696472	0.999792942
ENSG00000132196	51478	HSD17B7	-1.300628004	2.29537745	1.552822243	0.212719285	0.999792942
ENSG00000116128	607	BCL9	-1.656846188	0.730566644	1.552652732	0.212744253	0.999792942
ENSG00000198040	7637	ZNF84	-1.786357687	0.096806014	1.552598651	0.212752219	0.999792942
ENSG00000161513	2232	FDXR	1.631129461	4.766147677	1.55258471	0.212754273	0.999792942
ENSG00000037280	2324	FLT4	1.694019244	1.38631674	1.548567022	0.213347112	0.999792942
ENSG00000183828	256281	NUDT14	1.496345869	5.788466607	1.54630163	0.213682252	0.999792942
ENSG00000124839	64284	RAB17	1.657602183	4.035348179	1.54449308	0.213950256	0.999792942
ENSG00000167792	4723	NDUFV1	1.348216644	8.004024286	1.544283363	0.21398136	0.999792942
ENSG00000228589	NA	NA	1.668341134	3.637122353	1.543192529	0.214143228	0.999792942
ENSG00000128309	4357	MPST	1.380964943	6.821036658	1.54254443	0.214239469	0.999792942
ENSG00000170231	2172	FABP6	1.572536446	0.977082868	1.541228563	0.214435029	0.999792942
ENSG00000160214	8568	RRP1	1.308396334	7.501221137	1.540551752	0.214535697	0.999792942
ENSG00000179833	9792	SERTAD2	-1.406233871	5.442865957	1.540109033	0.214601577	0.999792942
ENSG00000147121	55634	KRBOX4	-1.322361365	2.566259866	1.539502847	0.214691821	0.999792942
ENSG00000271529	NA	NA	-1.777258597	0.186799802	1.539300647	0.214721932	0.999792942
ENSG00000215845	100131187	TSTD1	1.529949065	4.520763787	1.53821558	0.214883608	0.999792942
ENSG00000123728	57826	RAP2C	-1.458506721	3.772724048	1.537932828	0.214925762	0.999792942
ENSG00000134809	26519	TIMM10	1.281828159	6.10326718	1.53511893	0.215345807	0.999792942
ENSG00000231889	643749	TRAF3IP2-AS1	1.636965245	0.852288831	1.534527497	0.215434218	0.999792942
ENSG00000130305	55695	NSUN5	1.783706475	3.876694461	1.531333239	0.21591246	0.999792942
ENSG00000167733	374875	HSD11B1L	1.698668686	3.733629204	1.531168148	0.215937211	0.999792942
ENSG00000116754	9295	SRSF11	-1.384681932	5.081450307	1.530099327	0.216097538	0.999792942
ENSG00000171928	51030	TVP23B	-1.251147257	4.372601921	1.529963725	0.216117889	0.999792942
ENSG00000165102	138050	HGSNAT	-1.129006711	6.046277027	1.529460252	0.216193469	0.999792942
ENSG00000121769	2170	FABP3	-1.422110114	0.37366283	1.528927429	0.21627349	0.999792942
ENSG00000142185	7226	TRPM2	1.579184206	5.514310178	1.528133278	0.216392823	0.999792942
ENSG00000268136	NA	NA	1.742831867	1.208818551	1.527241459	0.216526925	0.999792942
ENSG00000215190	106660612	LINC00680	1.601113393	0.820860401	1.526896696	0.216578793	0.999792942
ENSG00000128185	85359	DGCR6L	1.425989782	8.04543013	1.525835943	0.216738473	0.999792942
ENSG00000105197	92609	TIMM50	1.314656016	7.680486224	1.525657008	0.216765422	0.999792942
ENSG00000105364	51073	MRPL4	1.327210974	7.723247973	1.525479496	0.216792162	0.999792942
ENSG00000105355	10226	PLIN3	1.345233482	8.287988709	1.523545653	0.217083718	0.999792942
ENSG00000187908	1755	DMBT1	1.527331971	1.17376221	1.523492874	0.217091682	0.999792942
ENSG00000165688	23203	PMPCA	1.358500071	7.179851063	1.523356575	0.217112249	0.999792942
ENSG00000140326	146059	CDAN1	1.383927169	5.383962678	1.52283155	0.217191498	0.999792942
ENSG00000242802	9907	AP5Z1	1.450153694	5.974253715	1.522046868	0.217310004	0.999792942
ENSG00000179085	54344	DPM3	1.37803415	6.210297945	1.521768204	0.217352107	0.999792942
ENSG00000266074	57597	BAHCC1	1.603545644	0.822640358	1.521361201	0.217413619	0.999792942
ENSG00000126804	22890	ZBTB1	-1.306243603	4.440108041	1.521104976	0.217452354	0.999792942
ENSG00000106392	56913	C1GALT1	-1.377255424	3.439459876	1.520560433	0.217534703	0.999792942
ENSG00000108518	5216	PFN1	1.110792137	11.26883377	1.520023047	0.217616006	0.999792942
ENSG00000163395	91156	IGFN1	1.354368629	5.154965059	1.519538597	0.217689331	0.999792942
ENSG00000268292	NA	NA	1.546015967	3.51332929	1.51945846	0.217701463	0.999792942
ENSG00000232485	100507554	LOC100507554	1.692941812	0.446927787	1.518664155	0.217821758	0.999792942
ENSG00000142669	83442	SH3BGRL3	1.23885004	8.63010713	1.516646109	0.218127743	0.999792942
ENSG00000105559	57664	PLEKHA4	1.613182941	2.682813294	1.516286615	0.218182305	0.999792942
ENSG00000164305	836	CASP3	-1.227921516	4.853398567	1.515164222	0.21835276	0.999792942
ENSG00000136718	92856	IMP4	1.284464911	6.654703114	1.514633245	0.218433453	0.999792942
ENSG00000163382	128240	NAXE	1.316597112	8.123957234	1.513672197	0.218579596	0.999792942
ENSG00000134398	10595	ERN2	1.625789587	0.63367305	1.513057262	0.218673167	0.999792942
ENSG00000183153	125111	GJD3	1.556621896	4.098226493	1.512515178	0.218755693	0.999792942
ENSG00000158828	65018	PINK1	1.320466334	9.130926063	1.512449373	0.218765714	0.999792942
ENSG00000213996	53345	TM6SF2	1.44583604	4.424548228	1.51217203	0.218807953	0.999792942
ENSG00000103254	65990	FAM173A	1.579334837	5.317529807	1.510728558	0.219027948	0.999792942
ENSG00000152495	814	CAMK4	-1.345772714	2.13458853	1.510629792	0.219043011	0.999792942
ENSG00000104884	2068	ERCC2	1.331474059	6.116050837	1.510103104	0.219123354	0.999792942
ENSG00000063241	79763	ISOC2	1.416497766	6.798898906	1.510028588	0.219134724	0.999792942
ENSG00000104524	65263	PYCR3	1.485598814	6.327747815	1.509318496	0.219243107	0.999792942
ENSG00000198624	26112	CCDC69	1.557259121	1.877738382	1.50911683	0.2192739	0.999792942
ENSG00000135404	967	CD63	1.218928232	9.961649512	1.508550751	0.219360362	0.999792942
ENSG00000167779	3489	IGFBP6	1.343191798	7.314364029	1.507548944	0.219513477	0.999792942
ENSG00000255860	NA	NA	1.475896473	4.621147273	1.507313307	0.21954951	0.999792942
ENSG00000262468	100507501	LINC01569	1.49226116	2.031215555	1.505490375	0.219828507	0.999792942
ENSG00000183011	84316	NAA38	1.386618267	5.705367405	1.505262152	0.219863466	0.999792942
ENSG00000129595	64097	EPB41L4A	-1.590819043	3.37012895	1.505007122	0.219902539	0.999792942
ENSG00000229124	100507347	VIM-AS1	-1.036905321	8.822985165	1.504908113	0.21991771	0.999792942
ENSG00000171033	5569	PKIA	-1.416686845	3.281617978	1.504791986	0.219935506	0.999792942
ENSG00000077348	56915	EXOSC5	1.395729093	5.818288847	1.504764857	0.219939664	0.999792942
ENSG00000147813	93100	NAPRT	1.436782297	7.983190357	1.504444297	0.219988799	0.999792942
ENSG00000110711	9049	AIP	1.39419154	6.875542863	1.503248289	0.220172235	0.999792942
ENSG00000128849	84952	CGNL1	-1.286053546	2.945130968	1.502939962	0.220219554	0.999792942
ENSG00000173801	3728	JUP	1.284592576	5.58653669	1.501721954	0.220406601	0.999792942
ENSG00000110330	329	BIRC2	-1.252917218	5.767808608	1.501379729	0.22045919	0.999792942
ENSG00000141448	2627	GATA6	-1.223707243	4.721876869	1.501371743	0.220460417	0.999792942
ENSG00000175895	79666	PLEKHF2	-1.405810959	4.189692026	1.500526238	0.220590409	0.999792942
ENSG00000138073	10113	PREB	1.276628319	7.027570504	1.499158096	0.220800948	0.999792942
ENSG00000147854	115426	UHRF2	-1.427747471	4.299223637	1.497807773	0.22100898	0.999792942
ENSG00000162511	7805	LAPTM5	1.630838098	0.74699732	1.497437033	0.221066138	0.999792942
ENSG00000146281	135293	PM20D2	-1.397793314	4.057441572	1.496542846	0.221204069	0.999792942
ENSG00000030110	578	BAK1	1.364208103	6.99587118	1.495533761	0.221359847	0.999792942
ENSG00000012061	2067	ERCC1	1.249516914	6.930244406	1.494030109	0.221592217	0.999792942
ENSG00000068323	7030	TFE3	-1.502306723	3.185475286	1.493659036	0.221649607	0.999792942
ENSG00000168040	8772	FADD	1.347159514	6.629756768	1.493452029	0.22168163	0.999792942
ENSG00000099795	4713	NDUFB7	1.381553753	7.805630435	1.493211562	0.221718836	0.999792942
ENSG00000134072	8536	CAMK1	1.417392378	6.038408343	1.492414116	0.221842274	0.999792942
ENSG00000007402	9254	CACNA2D2	-1.26688958	1.658485766	1.49210545	0.221890075	0.999792942
ENSG00000261236	23246	BOP1	1.786271742	3.292457042	1.492000595	0.221906315	0.999792942
ENSG00000112651	51069	MRPL2	1.320033617	6.419086084	1.491841385	0.221930978	0.999792942
ENSG00000186854	129293	TRABD2A	1.536515984	4.000686211	1.490873411	0.222080995	0.999792942
ENSG00000186854	105374836	LOC105374836	1.536515984	4.000686211	1.490873411	0.222080995	0.999792942
ENSG00000228606	100287049	LOC100287049	1.585803306	1.709287802	1.490513218	0.222136848	0.999792942
ENSG00000063127	28968	SLC6A16	-1.600212272	0.519080173	1.489968011	0.222221423	0.999792942
ENSG00000253846	56106	PCDHGA10	-1.290066557	2.857670182	1.489899869	0.222231996	0.999792942
ENSG00000128284	80833	APOL3	1.507666124	3.139175579	1.489482317	0.222296799	0.999792942
ENSG00000154342	89780	WNT3A	1.785154677	4.002564554	1.489430393	0.222304859	0.999792942
ENSG00000147180	7552	ZNF711	-1.606098948	0.17339994	1.489295335	0.222325825	0.999792942
ENSG00000116954	64121	RRAGC	-1.231814053	5.135638458	1.48852539	0.222445395	0.999792942
ENSG00000139629	11226	GALNT6	1.534927461	1.665567764	1.488086962	0.222513516	0.999792942
ENSG00000234741	60674	GAS5	1.224405389	7.168214954	1.487986366	0.222529149	0.999792942
ENSG00000180667	55432	YOD1	-1.667836194	3.396520562	1.487552436	0.222596602	0.999792942
ENSG00000118495	5325	PLAGL1	-1.344771976	3.98462128	1.485830973	0.222864436	0.999792942
ENSG00000173276	49854	ZBTB21	-1.438697018	3.114609157	1.485120118	0.222975147	0.999792942
ENSG00000168273	440957	SMIM4	1.537613253	3.92815965	1.484651409	0.223048182	0.999792942
ENSG00000237493	NA	NA	1.504810892	3.002797569	1.484490067	0.223073329	0.999792942
ENSG00000158985	56990	CDC42SE2	-1.354585212	4.686130727	1.484059347	0.223140478	0.999792942
ENSG00000271572	NA	NA	1.978489325	1.323029968	1.482678929	0.223355849	0.999792942
ENSG00000137310	6941	TCF19	-1.394569089	1.792148607	1.482117494	0.223443514	0.999792942
ENSG00000173272	653784	MZT2A	1.429601186	7.044584502	1.482049197	0.223454181	0.999792942
ENSG00000152270	5140	PDE3B	-1.706969371	1.807224974	1.481979686	0.223465039	0.999792942
ENSG00000167371	112476	PRRT2	-1.51186586	0.215929261	1.481566669	0.223529563	0.999792942
ENSG00000085998	55624	POMGNT1	1.367060655	7.802082002	1.480967329	0.223623236	0.999792942
ENSG00000063177	6141	RPL18	1.215820794	9.971986462	1.480921623	0.223630382	0.999792942
ENSG00000150990	57647	DHX37	1.344496954	6.478682387	1.480111098	0.223757141	0.999792942
ENSG00000117122	4237	MFAP2	1.644106746	1.997361288	1.478743368	0.223971238	0.999792942
ENSG00000172380	55970	GNG12	-1.327611979	7.715887746	1.476345151	0.224347234	0.999792942
ENSG00000054598	2296	FOXC1	-1.316588065	3.757178771	1.47610742	0.224384547	0.999792942
ENSG00000149289	85463	ZC3H12C	-1.398395649	4.07866268	1.475880751	0.224420131	0.999792942
ENSG00000156140	9508	ADAMTS3	-1.529709138	-0.018004551	1.475839187	0.224426657	0.999792942
ENSG00000230510	100506012	PPP5D1	1.612327968	0.729279504	1.475820271	0.224429626	0.999792942
ENSG00000119559	148223	C19orf25	1.414902492	6.571669405	1.475137167	0.22453691	0.999792942
ENSG00000206476	57176	VARS2	2.031698565	1.813113502	1.474976923	0.224562086	0.999792942
ENSG00000254453	100874014	NAV2-AS2	-1.623336556	0.224286552	1.474941636	0.22456763	0.999792942
ENSG00000176532	222171	PRR15	-1.303906173	1.638164012	1.474744697	0.224598577	0.999792942
ENSG00000171159	79095	C9orf16	1.500079264	5.280041976	1.474510229	0.224635427	0.999792942
ENSG00000105289	27134	TJP3	1.692933451	2.166044545	1.474165565	0.22468961	0.999792942
ENSG00000178078	55620	STAP2	1.549864968	2.331225315	1.47290739	0.224887533	0.999792942
ENSG00000117984	1509	CTSD	1.248329515	9.792261106	1.471130925	0.225167344	0.999792942
ENSG00000232754	NA	NA	-1.82630861	-0.041987254	1.47052624	0.225262683	0.999792942
ENSG00000175634	6199	RPS6KB2	1.368750914	7.154071895	1.469123508	0.225484035	0.999792942
ENSG00000100926	10548	TM9SF1	1.623200424	0.931148488	1.469007826	0.225502302	0.999792942
ENSG00000142556	80110	ZNF614	-1.278969516	2.465489905	1.468723472	0.225547209	0.999792942
ENSG00000160813	221908	PPP1R35	1.432835855	4.757774914	1.468580229	0.225569835	0.999792942
ENSG00000139637	60314	C12orf10	1.334713091	6.342155691	1.46837264	0.22560263	0.999792942
ENSG00000214530	10809	STARD10	1.353483887	6.649982525	1.468008781	0.225660126	0.999792942
ENSG00000172264	140733	MACROD2	-1.431770803	2.993881951	1.46787992	0.225680493	0.999792942
ENSG00000267484	NA	NA	1.528682504	2.497281118	1.467732591	0.225703781	0.999792942
ENSG00000160094	149076	ZNF362	-1.268038411	3.116842587	1.467545348	0.225733382	0.999792942
ENSG00000127580	84219	WDR24	1.351342099	6.137723568	1.467431452	0.22575139	0.999792942
ENSG00000273117	NA	NA	-1.354548774	1.183575765	1.466717545	0.225864306	0.999792942
ENSG00000169230	27166	PRELID1	1.284533785	8.446380685	1.466479033	0.225902046	0.999792942
ENSG00000196776	961	CD47	-1.123242762	6.202414035	1.466038808	0.225971722	0.999792942
ENSG00000105552	587	BCAT2	1.323490106	7.388993116	1.465241238	0.226098023	0.999792942
ENSG00000143479	8444	DYRK3	-1.525325083	0.268066699	1.465128795	0.226115836	0.999792942
ENSG00000169718	64118	DUS1L	1.247494486	8.054983624	1.46444658	0.226223946	0.999792942
ENSG00000178695	115207	KCTD12	-1.276146549	3.353257233	1.464382378	0.226234124	0.999792942
ENSG00000197872	81553	FAM49A	-1.423710562	3.084939202	1.464358459	0.226237915	0.999792942
ENSG00000128951	1854	DUT	-1.112742085	6.11531665	1.462824401	0.226481263	0.999792942
ENSG00000118454	81573	ANKRD13C	-1.402733196	3.879822727	1.460802386	0.226802496	0.999792942
ENSG00000176401	126272	EID2B	1.490831587	1.405327864	1.460129423	0.226909529	0.999792942
ENSG00000239213	101927597	NCK1-DT	1.485246173	1.769815387	1.459387069	0.22702767	0.999792942
ENSG00000163660	57018	CCNL1	-1.22285016	5.320401092	1.459079911	0.227076573	0.999792942
ENSG00000130706	11047	ADRM1	1.302637312	9.224295822	1.45874581	0.227129781	0.999792942
ENSG00000271225	NA	NA	1.970493936	0.396231176	1.457269364	0.227365094	0.999792942
ENSG00000151892	2674	GFRA1	-1.308078387	3.551755548	1.456988367	0.227409912	0.999792942
ENSG00000196365	9361	LONP1	1.247227558	9.877945436	1.456549372	0.227479951	0.999792942
ENSG00000103187	23406	COTL1	1.088069792	9.945217921	1.455401568	0.227663199	0.999792942
ENSG00000165238	65268	WNK2	1.506806669	4.156648157	1.455372895	0.227667779	0.999792942
ENSG00000095906	10101	NUBP2	1.42382844	7.389442199	1.455099872	0.227711394	0.999792942
ENSG00000170442	3892	KRT86	1.684158948	0.302374016	1.454716914	0.227772589	0.999792942
ENSG00000067955	865	CBFB	-1.212396215	5.390491191	1.454523921	0.227803436	0.999792942
ENSG00000151468	83643	CCDC3	1.462517604	1.965735736	1.454393327	0.227824312	0.999792942
ENSG00000242797	NA	NA	1.550981989	1.916441252	1.453415848	0.227980641	0.999792942
ENSG00000206457	54535	CCHCR1	1.648256389	2.513035622	1.453060953	0.228037431	0.999792942
ENSG00000144021	9391	CIAO1	1.228670058	6.580508969	1.452970898	0.228051844	0.999792942
ENSG00000116663	26270	FBXO6	1.440492693	5.334247471	1.452954624	0.228054449	0.999792942
ENSG00000105379	2109	ETFB	1.46179207	4.743118558	1.452898385	0.228063451	0.999792942
ENSG00000081692	65094	JMJD4	1.400914461	6.299105096	1.452316034	0.228156689	0.999792942
ENSG00000229862	NA	NA	-1.42836892	0.648915014	1.452262028	0.228165338	0.999792942
ENSG00000106829	7091	TLE4	-1.411998514	2.766153038	1.450948625	0.228375799	0.999792942
ENSG00000152484	219333	USP12	-1.268098311	5.350166383	1.449481267	0.228611206	0.999792942
ENSG00000163472	84283	TMEM79	1.392312323	4.947524197	1.448508419	0.22876744	0.999792942
ENSG00000158966	57685	CACHD1	-1.387512337	1.287192375	1.448150444	0.228824961	0.999792942
ENSG00000130159	51295	ECSIT	1.359007734	6.599910178	1.447099159	0.228993988	0.999792942
ENSG00000197587	127343	DMBX1	1.558126741	3.049632373	1.446772217	0.229046585	0.999792942
ENSG00000160282	10841	FTCD	1.489563027	1.62644481	1.446377955	0.229110031	0.999792942
ENSG00000184779	NA	NA	1.512068515	3.839379461	1.445369349	0.229272435	0.999792942
ENSG00000176018	116068	LYSMD3	-1.438396155	3.098294391	1.445251787	0.229291374	0.999792942
ENSG00000167074	7008	TEF	-1.272338488	5.013906809	1.445106416	0.229314795	0.999792942
ENSG00000104886	55111	PLEKHJ1	1.367118885	6.847723646	1.444780086	0.229367382	0.999792942
ENSG00000173852	23333	DPY19L1	-1.519124879	4.410065694	1.443907252	0.229508107	0.999792942
ENSG00000128016	7538	ZFP36	-1.24927999	4.034699996	1.442906522	0.229669581	0.999792942
ENSG00000134138	4212	MEIS2	-1.381499486	1.984394397	1.442089406	0.229801528	0.999792942
ENSG00000141933	91978	TPGS1	1.583205484	5.28679017	1.442084355	0.229802344	0.999792942
ENSG00000135587	6610	SMPD2	1.342572911	6.026743807	1.440770845	0.230014642	0.999792942
ENSG00000090273	10726	NUDC	1.208901163	7.928005406	1.4381226	0.230443386	0.999792942
ENSG00000220472	NA	NA	1.587729546	3.460807434	1.437007745	0.230624167	0.999792942
ENSG00000102181	83692	CD99L2	-1.316903728	1.480942973	1.436609564	0.230688776	0.999792942
ENSG00000100726	9894	TELO2	1.444288307	6.831754209	1.436407407	0.230721586	0.999792942
ENSG00000164542	23366	KIAA0895	-1.471215438	4.101381257	1.43618606	0.230757517	0.999792942
ENSG00000230140	101927142	LOC101927142	-1.499665368	-0.038257252	1.434794691	0.230983533	0.999792942
ENSG00000155090	7071	KLF10	-1.121347	6.124531561	1.434759116	0.230989316	0.999792942
ENSG00000177225	347862	GATD1	1.350782715	6.647589617	1.433629618	0.231172995	0.999792942
ENSG00000104892	147700	KLC3	1.407718236	5.579638735	1.433166116	0.231248421	0.999792942
ENSG00000158169	2176	FANCC	-1.211060883	4.327077749	1.433017251	0.231272652	0.999792942
ENSG00000107833	10360	NPM3	1.305765432	5.367631949	1.432309786	0.23138785	0.999792942
ENSG00000187017	83715	ESPN	-1.285035585	2.435388025	1.43202907	0.231433578	0.999792942
ENSG00000270172	NA	NA	-1.510587218	-0.044284871	1.430833066	0.23162853	0.999792942
ENSG00000180776	253832	ZDHHC20	-1.605734739	3.896282153	1.430030887	0.231759398	0.999792942
ENSG00000115226	64838	FNDC4	1.536548574	4.512224709	1.429943466	0.231773665	0.999792942
ENSG00000121797	9034	CCRL2	1.550538821	2.082735404	1.429047503	0.231919949	0.999792942
ENSG00000134970	51014	TMED7	-1.232031474	5.415967719	1.428588197	0.231994984	0.999792942
ENSG00000221829	2189	FANCG	1.343022377	7.207083877	1.427501642	0.232172605	0.999792942
ENSG00000256269	3145	HMBS	1.33343687	6.058269534	1.427468617	0.232178006	0.999792942
ENSG00000126456	3661	IRF3	1.260116278	7.868471484	1.426444998	0.232345494	0.999792942
ENSG00000108406	79665	DHX40	-1.40858273	5.827813339	1.425477577	0.232503921	0.999792942
ENSG00000253368	388610	TRNP1	1.164888566	7.030111264	1.425445399	0.232509192	0.999792942
ENSG00000145604	6502	SKP2	-1.266880262	4.001350151	1.425363215	0.232522657	0.999792942
ENSG00000109762	83891	SNX25	-1.328422601	4.188973953	1.42535168	0.232524547	0.999792942
ENSG00000184305	401145	CCSER1	-1.479828905	0.005231573	1.423879671	0.232765882	0.999792942
ENSG00000141837	773	CACNA1A	1.489253598	1.066677257	1.423831175	0.232773838	0.999792942
ENSG00000141837	107985287	LOC107985287	1.489253598	1.066677257	1.423831175	0.232773838	0.999792942
ENSG00000225205	NA	NA	-1.274958507	3.226254373	1.422599788	0.232975964	0.999792942
ENSG00000230756	NA	NA	1.874687101	-0.057708641	1.421571147	0.233144973	0.999792942
ENSG00000163624	1040	CDS1	-1.46981555	3.918903151	1.421225494	0.233201798	0.999792942
ENSG00000123342	4327	MMP19	1.759254161	0.036653562	1.421048877	0.23323084	0.999792942
ENSG00000167105	162461	TMEM92	1.480882593	2.920116107	1.418665571	0.233623168	0.999792942
ENSG00000163590	151742	PPM1L	-1.343505092	2.450987744	1.418623526	0.233630097	0.999792942
ENSG00000223485	101929484	LINC01615	-1.405804537	0.461730512	1.41856946	0.233639006	0.999792942
ENSG00000237984	11191	PTENP1	-1.520070753	0.119751845	1.418178988	0.233703365	0.999792942
ENSG00000176101	8636	SSNA1	1.397177483	7.740842714	1.417545257	0.233807865	0.999792942
ENSG00000165905	120071	LARGE2	1.549858905	1.678311042	1.41687207	0.233918932	0.999792942
ENSG00000232882	NA	NA	-1.331026866	1.175775361	1.416795501	0.233931569	0.999792942
ENSG00000101444	191	AHCY	1.287702329	9.270847298	1.416246694	0.234022168	0.999792942
ENSG00000108641	27077	B9D1	1.381296163	5.293250528	1.41617487	0.234034028	0.999792942
ENSG00000171097	883	KYAT1	1.530794367	3.810053103	1.415840791	0.234089203	0.999792942
ENSG00000139132	121512	FGD4	-1.387202712	4.114229748	1.415509411	0.234143948	0.999792942
ENSG00000119431	81932	HDHD3	1.483250106	5.02323295	1.415460269	0.234152068	0.999792942
ENSG00000198208	83694	RPS6KL1	1.518111621	3.612731401	1.414897104	0.234245144	0.999792942
ENSG00000005893	3920	LAMP2	-1.221526274	6.089701717	1.4143178	0.234340934	0.999792942
ENSG00000107874	79004	CUEDC2	1.3370407	7.311659921	1.413699886	0.234443161	0.999792942
ENSG00000179958	79077	DCTPP1	1.331783871	6.649639536	1.412728771	0.234603929	0.999792942
ENSG00000172292	253782	CERS6	-1.298303508	4.628468706	1.411693368	0.234775488	0.999792942
ENSG00000225420	101928371	LOC101928371	-1.434396787	2.298993272	1.411140349	0.234867181	0.999792942
ENSG00000184470	10587	TXNRD2	1.483010036	5.126453478	1.411023476	0.234886565	0.999792942
ENSG00000205336	9289	ADGRG1	-1.026029547	7.320018001	1.410647218	0.234948981	0.999792942
ENSG00000174374	NA	NA	1.590674208	3.175168277	1.410612294	0.234954775	0.999792942
ENSG00000249592	100129917	LOC100129917	-1.341185121	1.96821888	1.410603912	0.234956166	0.999792942
ENSG00000105717	80714	PBX4	1.513976132	1.697720723	1.410043887	0.235049108	0.999792942
ENSG00000168101	84309	NUDT16L1	1.387490295	5.893711229	1.408229891	0.235350464	0.999792942
ENSG00000065054	9351	SLC9A3R2	1.248231364	7.554364066	1.407907661	0.235404044	0.999792942
ENSG00000135632	10322	SMYD5	1.300104009	6.147553363	1.407879489	0.235408729	0.999792942
ENSG00000244291	NA	NA	1.594291701	1.716185427	1.407493638	0.23547291	0.999792942
ENSG00000241878	23761	PISD	1.185029897	6.861447336	1.407403605	0.235487888	0.999792942
ENSG00000143786	149111	CNIH3	1.404496327	4.380699918	1.40700408	0.23555437	0.999792942
ENSG00000101997	28952	CCDC22	1.453044768	5.113370184	1.406478502	0.235641863	0.999792942
ENSG00000164144	27236	ARFIP1	-1.387486641	3.685849027	1.404868514	0.235910121	0.999792942
ENSG00000051128	9454	HOMER3	1.306081923	6.753594368	1.404154076	0.236029279	0.999792942
ENSG00000217950	401010	NOC2LP2	1.729130009	1.190375067	1.403981732	0.236058035	0.999792942
ENSG00000112139	266727	MDGA1	-1.239267475	2.167490486	1.403956496	0.236062246	0.999792942
ENSG00000198917	51490	SPOUT1	1.329516197	6.687357478	1.403574021	0.236126078	0.999792942
ENSG00000164442	10370	CITED2	-1.051014625	6.24848827	1.40337042	0.236160067	0.999792942
ENSG00000050344	9603	NFE2L3	1.479602179	4.18586384	1.402970957	0.236226768	0.999792942
ENSG00000143257	9970	NR1I3	1.474055015	2.015024712	1.402633069	0.236283206	0.999792942
ENSG00000166033	5654	HTRA1	-1.124015133	5.595262187	1.401673004	0.236443656	0.999792942
ENSG00000108826	51264	MRPL27	1.298377882	6.263030145	1.400922086	0.236569244	0.999792942
ENSG00000123104	3709	ITPR2	-1.732485431	2.63506354	1.400882021	0.236575947	0.999792942
ENSG00000077809	NA	NA	-1.348160778	3.47498739	1.399748243	0.236765728	0.999792942
ENSG00000116678	3953	LEPR	-1.430054251	2.445824069	1.399575893	0.236794593	0.999792942
ENSG00000054148	29085	PHPT1	1.372296395	6.420957259	1.398031404	0.237053456	0.999792942
ENSG00000100647	9766	SUSD6	-1.184889651	4.586383599	1.397536034	0.237136555	0.999792942
ENSG00000074582	617	BCS1L	1.312807708	5.514727904	1.397018869	0.237223348	0.999792942
ENSG00000104529	1936	EEF1D	1.262583092	9.765224161	1.396998467	0.237226772	0.999792942
ENSG00000172379	9915	ARNT2	-1.253747012	3.63780863	1.396554922	0.237301242	0.999792942
ENSG00000254855	NA	NA	1.542902387	2.187043555	1.395694835	0.237445728	0.999792942
ENSG00000120868	317	APAF1	-1.487654068	2.517704001	1.394529113	0.237641728	0.999792942
ENSG00000170382	10446	LRRN2	1.501894996	1.873754296	1.394376237	0.237667446	0.999792942
ENSG00000171843	4300	MLLT3	-1.411666576	3.169249277	1.393269436	0.237853745	0.999792942
ENSG00000104907	55621	TRMT1	1.208765184	6.86846106	1.393243588	0.237858098	0.999792942
ENSG00000236751	101927574	LINC01186	1.732838123	0.721357904	1.391583212	0.238137915	0.999792942
ENSG00000145088	55840	EAF2	1.585918952	0.60145887	1.391412022	0.238166788	0.999792942
ENSG00000242247	26286	ARFGAP3	-1.264134608	4.417760106	1.390904916	0.23825234	0.999792942
ENSG00000131116	126299	ZNF428	1.345706082	5.760681883	1.390655132	0.238294495	0.999792942
ENSG00000109458	2549	GAB1	-1.524873134	2.655093022	1.390598681	0.238304023	0.999792942
ENSG00000139546	6895	TARBP2	1.434904766	5.491925787	1.390439972	0.238330813	0.999792942
ENSG00000228305	NA	NA	1.315970189	5.273140961	1.389832085	0.238433459	0.999792942
ENSG00000173581	29903	CCDC106	1.492831446	4.098328748	1.389137332	0.238550838	0.999792942
ENSG00000168214	3516	RBPJ	-1.352757206	4.08577881	1.38891966	0.238587628	0.999792942
ENSG00000267321	105371743	LINC02001	1.498533647	3.621631543	1.388473683	0.238663027	0.999792942
ENSG00000065268	57418	WDR18	1.347709113	7.566207056	1.388150568	0.238717673	0.999792942
ENSG00000064545	54929	TMEM161A	1.227691449	6.870014829	1.386899849	0.238929339	0.999792942
ENSG00000188883	346689	KLRG2	1.602632419	1.307303114	1.386610485	0.238978343	0.999792942
ENSG00000142541	23521	RPL13A	1.06648075	11.53921817	1.386439973	0.239007224	0.999792942
ENSG00000163082	130367	SGPP2	-1.045527549	5.95722305	1.38604858	0.239073535	0.999792942
ENSG00000067365	79091	METTL22	1.304783371	5.321301493	1.385247519	0.239209322	0.999792942
ENSG00000174917	125988	C19orf70	1.349329748	7.517536345	1.384877574	0.239272063	0.999792942
ENSG00000256576	100996246	LINC02361	1.627426912	0.391481046	1.384633575	0.239313455	0.999792942
ENSG00000132004	84261	FBXW9	1.469366721	5.491434711	1.384461088	0.239342721	0.999792942
ENSG00000170027	7532	YWHAG	-1.052501665	7.90723177	1.382922271	0.239604005	0.999792942
ENSG00000100324	10454	TAB1	1.387104802	5.57396949	1.382685222	0.239644285	0.999792942
ENSG00000262018	NA	NA	-1.768031079	0.102435342	1.382367339	0.239698315	0.999792942
ENSG00000153560	7342	UBP1	-1.187100636	5.793538118	1.381486526	0.2398481	0.999792942
ENSG00000116691	60672	MIIP	1.368364093	5.588435079	1.381260811	0.239886502	0.999792942
ENSG00000157873	8764	TNFRSF14	1.808297451	1.482794957	1.379530505	0.240181136	0.999792942
ENSG00000158457	340348	TSPAN33	1.48784692	4.046604404	1.378991411	0.240273022	0.999792942
ENSG00000164749	3174	HNF4G	-1.347480212	1.527945863	1.378976546	0.240275556	0.999792942
ENSG00000173914	83759	RBM4B	-1.247324322	3.880689524	1.378771765	0.240310471	0.999792942
ENSG00000243479	645249	MNX1-AS1	1.539718514	1.50521137	1.37619144	0.24075095	0.999792942
ENSG00000132965	241	ALOX5AP	1.496466695	1.73297467	1.374973961	0.240959123	0.999792942
ENSG00000026036	100533107	RTEL1-TNFRSF6B	1.703473298	0.162847494	1.374682835	0.241008934	0.999792942
ENSG00000104368	5327	PLAT	1.217949807	5.593829233	1.374561622	0.241029678	0.999792942
ENSG00000168268	64943	NT5DC2	1.427704986	4.978775622	1.374101459	0.241108444	0.999792942
ENSG00000198732	64093	SMOC1	1.375265484	4.512636918	1.373538513	0.241204847	0.999792942
ENSG00000068697	9741	LAPTM4A	-1.012921094	7.774612815	1.37350659	0.241210316	0.999792942
ENSG00000103152	4350	MPG	1.342602667	7.631531601	1.373335992	0.24123954	0.999792942
ENSG00000231871	100873949	IPO9-AS1	-1.243841907	2.048461397	1.3731723	0.241267586	0.999792942
ENSG00000116649	6723	SRM	1.230392643	7.124717452	1.372995201	0.241297933	0.999792942
ENSG00000210127	NA	NA	1.544632505	0.565495761	1.372817671	0.241328358	0.999792942
ENSG00000247516	100505738	MIR4458HG	1.486474807	1.339640977	1.372768745	0.241336744	0.999792942
ENSG00000270170	152217	NCBP2-AS2	1.289003925	5.610703309	1.371253762	0.241596587	0.999792942
ENSG00000246067	100506233	RAB30-AS1	1.433227834	2.676984861	1.371139967	0.241616118	0.999792942
ENSG00000125967	63941	NECAB3	1.351277913	5.662606987	1.370979925	0.24164359	0.999792942
ENSG00000135821	2752	GLUL	1.282295114	5.575734898	1.370860433	0.241664104	0.999792942
ENSG00000108375	54894	RNF43	-1.244289185	1.173415538	1.370821712	0.241670752	0.999792942
ENSG00000109756	9693	RAPGEF2	-1.51820272	3.62676202	1.370759515	0.241681431	0.999792942
ENSG00000213741	6235	RPS29	1.181704317	7.597017443	1.370640539	0.241701861	0.999792942
ENSG00000196139	8644	AKR1C3	1.767834115	2.104803939	1.370458864	0.24173306	0.999792942
ENSG00000213442	NA	NA	1.248323343	7.883919517	1.369994445	0.241812838	0.999792942
ENSG00000151150	288	ANK3	-1.54541118	0.520874748	1.369445756	0.241907133	0.999792942
ENSG00000186130	10773	ZBTB6	-1.419475096	2.349532982	1.369304558	0.241931406	0.999792942
ENSG00000227227	NA	NA	-1.634280215	1.577720689	1.369194883	0.241950262	0.999792942
ENSG00000184838	51334	PRR16	-1.515831134	0.581570168	1.368543999	0.242062202	0.999792942
ENSG00000001617	6405	SEMA3F	1.281687243	7.143179777	1.368288012	0.242106245	0.999792942
ENSG00000147852	7436	VLDLR	-1.366064369	5.000777317	1.367340762	0.242269304	0.999792942
ENSG00000140553	55898	UNC45A	1.270730946	7.95381947	1.366535516	0.242408023	0.999792942
ENSG00000260456	100506581	C16orf95	1.717106501	0.590329415	1.366221837	0.242462087	0.999792942
ENSG00000233493	388564	TMEM238	1.675993204	3.985373354	1.364108859	0.242826648	0.999792942
ENSG00000128815	57705	WDFY4	1.45183903	3.0714194	1.364084993	0.242830769	0.999792942
ENSG00000247240	440288	UBL7-AS1	1.414740029	1.79888949	1.363799317	0.242880111	0.999792942
ENSG00000144357	130507	UBR3	-1.39783011	3.79672713	1.363357989	0.24295636	0.999792942
ENSG00000144026	84874	ZNF514	1.475119621	2.016829272	1.36315402	0.242991609	0.999792942
ENSG00000176170	8877	SPHK1	1.328559848	5.87152319	1.362780265	0.243056218	0.999792942
ENSG00000115317	27429	HTRA2	1.237815675	6.816116233	1.362401413	0.243121729	0.999792942
ENSG00000158716	54935	DUSP23	1.425522255	5.868390294	1.362393291	0.243123134	0.999792942
ENSG00000160991	80228	ORAI2	1.375699368	5.418845439	1.362373251	0.2431266	0.999792942
ENSG00000149243	283212	KLHL35	1.531725704	4.507847513	1.361665313	0.243249077	0.999792942
ENSG00000130449	57688	ZSWIM6	-1.467588003	3.734200386	1.361425322	0.243290613	0.999792942
ENSG00000253320	100506753	AZIN1-AS1	1.496859648	1.468610119	1.360429367	0.243463082	0.999792942
ENSG00000119669	64207	IRF2BPL	-1.007808919	6.660183542	1.360367775	0.243473753	0.999792942
ENSG00000105186	84079	ANKRD27	-1.212414549	5.57656767	1.359564373	0.243612994	0.999792942
ENSG00000081019	54665	RSBN1	-1.284656878	3.200547056	1.359524192	0.24361996	0.999792942
ENSG00000157483	4643	MYO1E	-1.04743251	6.687664615	1.359172366	0.243680969	0.999792942
ENSG00000183128	119395	CALHM3	1.483537809	2.568511304	1.358971586	0.243715794	0.999792942
ENSG00000142694	55194	EVA1B	1.381301291	6.209118685	1.358676146	0.243767049	0.999792942
ENSG00000121905	3208	HPCA	1.314042708	6.153792278	1.35806619	0.243872909	0.999792942
ENSG00000239697	8742	TNFSF12	1.645347033	3.349242085	1.358004916	0.243883546	0.999792942
ENSG00000101493	9658	ZNF516	-1.301619304	3.926649192	1.356980353	0.244061499	0.999792942
ENSG00000174405	3981	LIG4	-1.291512314	1.163138962	1.356699141	0.244110369	0.999792942
ENSG00000070729	1258	CNGB1	1.503720283	0.831813168	1.355524452	0.244314642	0.999792942
ENSG00000137601	4750	NEK1	-1.272026099	1.89734279	1.354878167	0.244427116	0.999792942
ENSG00000271780	NA	NA	1.503399031	1.222548727	1.354655705	0.244465846	0.999792942
ENSG00000136280	83605	CCM2	1.316847326	6.05228778	1.354437259	0.244503885	0.999792942
ENSG00000196730	1612	DAPK1	-1.217526888	6.569704335	1.354079796	0.244566146	0.999792942
ENSG00000272688	NA	NA	1.439178625	1.024492162	1.353957584	0.244587436	0.999792942
ENSG00000263185	NA	NA	-1.649495598	0.242127891	1.353949928	0.24458877	0.999792942
ENSG00000162191	51035	UBXN1	1.215739638	7.120633335	1.353734881	0.24462624	0.999792942
ENSG00000268032	NA	NA	1.630226379	0.518846455	1.353435224	0.244678463	0.999792942
ENSG00000235001	NA	NA	1.52251402	0.848226961	1.352077574	0.244915241	0.999792942
ENSG00000082497	56256	SERTAD4	-1.288105269	1.750191301	1.35207353	0.244915946	0.999792942
ENSG00000133027	10400	PEMT	1.311260058	5.265286215	1.352038819	0.244922004	0.999792942
ENSG00000266741	NA	NA	-1.302951639	0.797466415	1.351470097	0.245021277	0.999792942
ENSG00000103253	84264	HAGHL	1.387343046	5.324886556	1.35139382	0.245034595	0.999792942
ENSG00000196968	170384	FUT11	-1.126557274	4.899156368	1.350945187	0.245112946	0.999792942
ENSG00000072657	29953	TRHDE	-1.255231249	2.422805984	1.350878158	0.245124655	0.999792942
ENSG00000121680	9409	PEX16	1.383451154	5.078438494	1.350368486	0.245213708	0.999792942
ENSG00000261132	NA	NA	1.581474083	1.851605269	1.349711112	0.245328627	0.999792942
ENSG00000147804	55630	SLC39A4	1.487756328	2.431890571	1.348301324	0.245575301	0.999792942
ENSG00000176714	79635	CCDC121	-1.634932325	0.527638562	1.347777343	0.245667061	0.999792942
ENSG00000118402	6785	ELOVL4	-1.297172321	2.751102793	1.347224302	0.245763955	0.999792942
ENSG00000174915	81490	PTDSS2	1.289894858	6.962283183	1.346928806	0.245815746	0.999792942
ENSG00000164051	79714	CCDC51	1.335701204	5.079801803	1.34628078	0.24592937	0.999792942
ENSG00000075426	2355	FOSL2	-0.971964061	8.022156217	1.345768729	0.246019198	0.999792942
ENSG00000164823	734	OSGIN2	-1.190113115	4.81064065	1.345329561	0.246096272	0.999792942
ENSG00000224051	80772	CPTP	1.245347187	6.892396252	1.345192226	0.24612038	0.999792942
ENSG00000243678	4831	NME2	1.750116697	2.174449533	1.34488168	0.246174905	0.999792942
ENSG00000171714	203859	ANO5	-1.460204633	2.256780672	1.344861044	0.246178529	0.999792942
ENSG00000122140	51116	MRPS2	1.209214539	7.260135635	1.344612048	0.246222259	0.999792942
ENSG00000105427	84518	CNFN	1.478515065	2.481578907	1.344410142	0.246257726	0.999792942
ENSG00000103249	1186	CLCN7	1.242338271	7.88505031	1.344092078	0.246313609	0.999792942
ENSG00000168769	54790	TET2	-1.366836735	2.12377821	1.343205925	0.246469387	0.999792942
ENSG00000140945	1012	CDH13	-1.132778557	5.783810998	1.342733723	0.246552445	0.999792942
ENSG00000151014	25819	NOCT	-1.252002408	3.576092857	1.342412758	0.246608921	0.999792942
ENSG00000101782	8780	RIOK3	-1.367756758	5.623819191	1.342319132	0.246625398	0.999792942
ENSG00000126602	10131	TRAP1	1.179593358	8.410522255	1.341811524	0.246714755	0.999792942
ENSG00000008277	53616	ADAM22	-1.316355632	2.116347024	1.341711642	0.246732342	0.999792942
ENSG00000065057	4913	NTHL1	1.319270331	6.086401639	1.341633544	0.246746095	0.999792942
ENSG00000165716	138311	DIPK1B	1.538021612	3.938963105	1.341003199	0.246857129	0.999792942
ENSG00000090971	57106	NAT14	1.514654998	4.499776079	1.339801617	0.247068956	0.999792942
ENSG00000132254	23647	ARFIP2	1.265569223	7.078616531	1.339567264	0.247110296	0.999792942
ENSG00000099849	8045	RASSF7	1.349622226	7.386093051	1.33955467	0.247112518	0.999792942
ENSG00000170619	28991	COMMD5	1.257542379	6.461331325	1.338070774	0.247374478	0.999792942
ENSG00000157796	57728	WDR19	-1.356747533	3.077436544	1.33752358	0.247471162	0.999792942
ENSG00000234961	NA	NA	-0.963319579	8.93822406	1.337355569	0.247500858	0.999792942
ENSG00000181524	NA	NA	1.193612866	5.891678834	1.336132602	0.247717145	0.999792942
ENSG00000146757	168374	ZNF92	-1.507171201	0.361099925	1.335638402	0.247804612	0.999792942
ENSG00000230513	439931	THAP7-AS1	1.549841969	3.081463024	1.335610907	0.247809479	0.999792942
ENSG00000224848	NA	NA	1.608965682	0.238493943	1.334407199	0.248022683	0.999792942
ENSG00000110880	23603	CORO1C	-1.076811439	7.281774805	1.333946801	0.24810429	0.999792942
ENSG00000174276	741	ZNHIT2	1.411609205	5.505028863	1.333066306	0.248260451	0.999792942
ENSG00000154134	64221	ROBO3	1.478659193	2.979283395	1.332704515	0.248324651	0.999792942
ENSG00000163898	200879	LIPH	1.774240412	0.228709298	1.33259378	0.248344305	0.999792942
ENSG00000104998	9466	IL27RA	1.48287092	3.041895285	1.331857357	0.248475061	0.999792942
ENSG00000013441	1195	CLK1	-1.280349684	3.665359124	1.33163845	0.248513945	0.999792942
ENSG00000114473	84223	IQCG	-1.331000572	2.150931163	1.330735289	0.248674451	0.999792942
ENSG00000132361	23277	CLUH	1.271590253	7.976842607	1.329362064	0.248918739	0.999792942
ENSG00000139910	4857	NOVA1	-1.31563103	0.679483551	1.328932681	0.248995184	0.999792942
ENSG00000082014	6604	SMARCD3	1.560024818	3.688834169	1.328605483	0.249053455	0.999792942
ENSG00000169738	51181	DCXR	1.273387549	7.160444328	1.328417867	0.249086876	0.999792942
ENSG00000134108	55207	ARL8B	-1.195855962	6.058688891	1.328184754	0.249128409	0.999792942
ENSG00000161204	55324	ABCF3	1.249895493	6.718669904	1.327927629	0.24917423	0.999792942
ENSG00000135253	375616	KCP	1.526781699	4.109598494	1.327882644	0.249182247	0.999792942
ENSG00000262595	NA	NA	1.685162604	1.941283281	1.327878078	0.249183061	0.999792942
ENSG00000172197	154141	MBOAT1	-1.42583033	2.434973381	1.326892064	0.249358876	0.999792942
ENSG00000115009	6364	CCL20	1.323237192	4.842229741	1.326804253	0.249374541	0.999792942
ENSG00000160957	9401	RECQL4	1.339381887	7.048134719	1.326507171	0.249427547	0.999792942
ENSG00000230291	NA	NA	1.463522963	0.966591386	1.32534336	0.249635331	0.999792942
ENSG00000255050	NA	NA	1.332243651	6.929012463	1.324148654	0.249848852	0.999792942
ENSG00000137269	55227	LRRC1	-1.326105628	3.463533665	1.32281593	0.250087304	0.999792942
ENSG00000189046	121642	ALKBH2	1.364152056	4.278338175	1.322787591	0.250092377	0.999792942
ENSG00000197714	10794	ZNF460	-1.33593201	0.822835384	1.321918654	0.250248002	0.999792942
ENSG00000165724	116225	ZMYND19	1.215443462	7.035757786	1.321794634	0.250270224	0.999792942
ENSG00000140451	80119	PIF1	1.508845512	2.835784325	1.321728246	0.25028212	0.999792942
ENSG00000116337	271	AMPD2	1.236145475	5.753031908	1.32068262	0.250469579	0.999792942
ENSG00000102890	79767	ELMO3	1.513398373	1.838929559	1.320217284	0.250553059	0.999792942
ENSG00000167112	26995	TRUB2	1.243096059	6.50398618	1.320011435	0.250589998	0.999792942
ENSG00000062716	81671	VMP1	-1.024222255	8.245133208	1.31979913	0.250628104	0.999792942
ENSG00000108294	NA	NA	1.187497469	8.944863367	1.318508863	0.250859839	0.999792942
ENSG00000126562	65266	WNK4	-1.193870015	1.909774919	1.318435117	0.250873092	0.999792942
ENSG00000101000	10544	PROCR	1.329983887	4.858123298	1.318413073	0.250877053	0.999792942
ENSG00000262407	NA	NA	-1.305848146	0.795937452	1.318050562	0.250942214	0.999792942
ENSG00000079335	8556	CDC14A	-1.602321366	1.647558179	1.317760575	0.250994353	0.999792942
ENSG00000159352	5710	PSMD4	1.137933284	8.589184907	1.317686271	0.251007715	0.999792942
ENSG00000159082	8867	SYNJ1	-1.644406106	1.780129	1.317509195	0.251039562	0.999792942
ENSG00000113638	23548	TTC33	-1.207752184	2.800485039	1.316472747	0.251226065	0.999792942
ENSG00000172262	7690	ZNF131	-1.278248603	4.537468936	1.315796302	0.251347879	0.999792942
ENSG00000172262	100506639	LOC100506639	-1.278248603	4.537468936	1.315796302	0.251347879	0.999792942
ENSG00000253981	NA	NA	1.82956418	-0.323123583	1.31557637	0.2513875	0.999792942
ENSG00000250033	641364	SLC7A11-AS1	-1.358134072	1.457410914	1.315111157	0.251471333	0.999792942
ENSG00000213064	375035	SFT2D2	-1.19955321	4.607073245	1.314736369	0.251538897	0.999792942
ENSG00000149823	738	VPS51	1.356639058	7.638785626	1.314025769	0.251667059	0.999792942
ENSG00000241945	5822	PWP2	1.243574129	6.973739981	1.313506829	0.251760705	0.999792942
ENSG00000247796	257396	LOC257396	1.495718364	0.732127825	1.313083814	0.251837072	0.999792942
ENSG00000127774	83460	EMC6	1.220626918	5.959281066	1.312940687	0.251862917	0.999792942
ENSG00000183723	146223	CMTM4	-1.172549657	5.4332426	1.312887043	0.251872605	0.999792942
ENSG00000242588	NA	NA	-1.404678776	0.353945926	1.312554668	0.251932639	0.999792942
ENSG00000162607	7398	USP1	-1.113348228	5.498785443	1.312429779	0.251955201	0.999792942
ENSG00000138386	4664	NAB1	-1.349061513	4.84315129	1.312425735	0.251955932	0.999792942
ENSG00000231880	NA	NA	-1.214546373	2.279441724	1.311910256	0.252049084	0.999792942
ENSG00000139687	5925	RB1	-1.221601283	5.149013705	1.310406841	0.252321008	0.999792942
ENSG00000228300	55009	C19orf24	1.289678105	6.785813199	1.309957524	0.252402346	0.999792942
ENSG00000147894	203228	C9orf72	-1.526301111	2.034836372	1.309705365	0.252448007	0.999792942
ENSG00000118640	8673	VAMP8	1.183040105	6.225185908	1.309542748	0.25247746	0.999792942
ENSG00000034510	9168	TMSB10	1.04095807	10.27794961	1.309260768	0.252528541	0.999792942
ENSG00000136271	54606	DDX56	1.224030928	7.031938814	1.30920172	0.252539239	0.999792942
ENSG00000123395	60673	ATG101	1.25312001	7.432055696	1.308165717	0.252727031	0.999792942
ENSG00000267469	NA	NA	1.19765405	7.661098483	1.307578643	0.252833524	0.999792942
ENSG00000231834	3105	HLA-A	1.440156195	5.51689929	1.307430719	0.252860365	0.999792942
ENSG00000169239	11238	CA5B	-1.243614935	1.681790898	1.304892783	0.253321431	0.999792942
ENSG00000106686	55064	SPATA6L	1.676824669	0.29893445	1.303678242	0.253542442	0.999792942
ENSG00000179564	132228	LSMEM2	1.55127224	3.265595701	1.302466003	0.253763271	0.999792942
ENSG00000167136	2021	ENDOG	1.325016167	6.601321821	1.30170784	0.253901503	0.999792942
ENSG00000162078	124220	ZG16B	1.717368596	-0.18899511	1.301644914	0.25391298	0.999792942
ENSG00000169592	283899	INO80E	1.25040471	7.179675874	1.300675658	0.254089844	0.999792942
ENSG00000177409	219285	SAMD9L	-1.649535024	-0.000732053	1.300188978	0.254178708	0.999792942
ENSG00000129250	10749	KIF1C	1.17530725	8.719305567	1.29904108	0.254388456	0.999792942
ENSG00000165494	51585	PCF11	-1.380377091	3.787696609	1.29843547	0.254499201	0.999792942
ENSG00000173457	26472	PPP1R14B	1.254475873	7.432446231	1.298131739	0.254554765	0.999792942
ENSG00000189171	6284	S100A13	1.193153314	6.499029451	1.297927025	0.254592224	0.999792942
ENSG00000156642	27020	NPTN	-0.994325894	6.420068946	1.295877152	0.254967685	0.999792942
ENSG00000171522	5734	PTGER4	-1.451479956	0.01987004	1.295852853	0.25497214	0.999792942
ENSG00000234636	100873985	MED14OS	-1.180684705	1.484220809	1.295583775	0.255021476	0.999792942
ENSG00000126522	435	ASL	1.338305797	5.975331068	1.295195685	0.255092655	0.999792942
ENSG00000132463	2926	GRSF1	-1.070853256	6.300056874	1.294998077	0.255128908	0.999792942
ENSG00000125611	84269	CHCHD5	1.238734328	5.855305902	1.294980933	0.255132053	0.999792942
ENSG00000154930	84532	ACSS1	1.279254301	5.129443633	1.294612126	0.255199731	0.999792942
ENSG00000183476	646892	SH2D7	1.575255026	2.285002698	1.293880811	0.255333997	0.999792942
ENSG00000259523	NA	NA	1.645337127	-0.054661326	1.293746189	0.255358722	0.999792942
ENSG00000173273	8658	TNKS	-1.225631804	5.230260985	1.293614784	0.255382859	0.999792942
ENSG00000005812	26224	FBXL3	-1.218410635	4.596473012	1.29340007	0.255422305	0.999792942
ENSG00000113615	10802	SEC24A	-1.338878077	4.125373407	1.292254159	0.255632953	0.999792942
ENSG00000130731	84326	METTL26	1.244789801	7.483324846	1.292038425	0.255672635	0.999792942
ENSG00000172426	221421	RSPH9	1.253719116	6.062193807	1.290682216	0.255922265	0.999792942
ENSG00000062822	5424	POLD1	1.291944113	7.221810896	1.290113442	0.256027046	0.999792942
ENSG00000198356	439	ASNA1	1.279274119	8.259355874	1.289850833	0.256075442	0.999792942
ENSG00000125731	10045	SH2D3A	1.246936726	5.76498301	1.289792651	0.256086166	0.999792942
ENSG00000125968	3397	ID1	1.053608245	9.564069544	1.289759152	0.256092341	0.999792942
ENSG00000099800	26517	TIMM13	1.229631114	7.045075998	1.289752469	0.256093572	0.999792942
ENSG00000172009	7064	THOP1	1.270419409	8.479102997	1.289746409	0.25609469	0.999792942
ENSG00000197948	89848	FCHSD1	1.304203923	5.383324181	1.289434756	0.256152144	0.999792942
ENSG00000182400	122553	TRAPPC6B	-1.269681957	3.514232945	1.28897499	0.256236933	0.999792942
ENSG00000186654	55615	PRR5	1.442599996	4.647939372	1.288659676	0.256295102	0.999792942
ENSG00000152894	5796	PTPRK	-1.208571105	5.303124242	1.288509714	0.256322773	0.999792942
ENSG00000127837	14	AAMP	1.221112611	7.102911882	1.288497691	0.256324992	0.999792942
ENSG00000226763	100170229	SRRM5	1.340018375	5.07498062	1.288123014	0.256394144	0.999792942
ENSG00000109775	55325	UFSP2	-1.195070791	4.119652114	1.288061337	0.256405529	0.999792942
ENSG00000166145	6692	SPINT1	1.167379892	6.188450385	1.287711065	0.256470201	0.999792942
ENSG00000262919	92002	CCNQ	1.4171445	4.715051222	1.287116189	0.256580081	0.999792942
ENSG00000149633	85449	KIAA1755	1.413545013	1.33867217	1.286979295	0.256605375	0.999792942
ENSG00000108107	6158	RPL28	1.136335218	10.03634914	1.286052606	0.256776681	0.999792942
ENSG00000115306	6711	SPTBN1	-1.060587697	8.537619014	1.286034262	0.256780074	0.999792942
ENSG00000176658	4642	MYO1D	-1.033734317	6.599895555	1.285608382	0.25685885	0.999792942
ENSG00000169692	10555	AGPAT2	1.231795339	7.350665521	1.284717086	0.257023812	0.999792942
ENSG00000240891	257068	PLCXD2	1.445659116	0.782443	1.284475471	0.257068553	0.999792942
ENSG00000166582	201161	CENPV	1.275740634	4.878521472	1.284316396	0.257098014	0.999792942
ENSG00000165113	80318	GKAP1	-1.273667645	3.589536195	1.284300892	0.257100886	0.999792942
ENSG00000164031	79982	DNAJB14	-1.230430393	3.150312717	1.283582971	0.257233904	0.999792942
ENSG00000188015	6274	S100A3	1.345647692	6.090513013	1.283316934	0.257283217	0.999792942
ENSG00000139505	9107	MTMR6	-1.338811864	4.047193566	1.283286776	0.257288808	0.999792942
ENSG00000171357	541468	LURAP1	1.425476905	2.189227868	1.282827524	0.257373966	0.999792942
ENSG00000005483	55904	KMT2E	-1.394649769	2.882295651	1.282219879	0.257486694	0.999792942
ENSG00000114631	50512	PODXL2	1.1954066	8.182716208	1.280606824	0.257786237	0.999792942
ENSG00000158042	63875	MRPL17	1.134177333	7.116680373	1.280031101	0.257893253	0.999792942
ENSG00000189306	27341	RRP7A	1.254584867	7.316340191	1.279807564	0.257934818	0.999792942
ENSG00000110717	4728	NDUFS8	1.196052282	8.321855793	1.279419394	0.258007017	0.999792942
ENSG00000149761	84304	NUDT22	1.340914701	5.937907441	1.279352421	0.258019476	0.999792942
ENSG00000095380	54187	NANS	1.11725725	7.18538313	1.278566443	0.258165751	0.999792942
ENSG00000171222	51282	SCAND1	1.298512986	7.803045753	1.277843004	0.258300478	0.999792942
ENSG00000160111	27151	CPAMD8	1.456323064	1.03810669	1.277499526	0.258364474	0.999792942
ENSG00000187066	100130348	TMEM262	1.214102512	6.072196811	1.277384027	0.258385998	0.999792942
ENSG00000065308	9697	TRAM2	-1.160893354	5.774925797	1.277035896	0.258450888	0.999792942
ENSG00000139354	283431	GAS2L3	-1.303326871	4.212783745	1.27678704	0.258497287	0.999792942
ENSG00000106266	29886	SNX8	1.295284378	6.013764023	1.276507835	0.258549355	0.999792942
ENSG00000175467	9092	SART1	1.158959363	6.874655644	1.275277951	0.25877887	0.999792942
ENSG00000257000	NA	NA	1.497535886	1.685628289	1.27493436	0.258843034	0.999792942
ENSG00000070081	4925	NUCB2	-1.197493348	3.359335515	1.274471007	0.258929595	0.999792942
ENSG00000117242	100861548	PINK1-AS	1.230448423	7.932460279	1.274321492	0.258957534	0.999792942
ENSG00000132842	8546	AP3B1	-1.356648513	4.632871289	1.274310166	0.25895965	0.999792942
ENSG00000168884	79155	TNIP2	1.220338261	7.124643818	1.273837426	0.259048014	0.999792942
ENSG00000042429	9440	MED17	-1.130342957	5.026437009	1.273815665	0.259052082	0.999792942
ENSG00000136933	10244	RABEPK	1.212929057	5.722612368	1.273576425	0.259096816	0.999792942
ENSG00000108961	29098	RANGRF	1.32135826	5.213538045	1.273034436	0.259198193	0.999792942
ENSG00000266975	106144598	FARSA-AS1	1.330425234	5.100572675	1.272637259	0.259272514	0.999792942
ENSG00000272687	NA	NA	1.502727803	5.521064258	1.271868744	0.259416397	0.999792942
ENSG00000226109	NA	NA	1.41661672	5.444533395	1.271848961	0.259420102	0.999792942
ENSG00000005249	5577	PRKAR2B	-1.262683572	3.136865745	1.27152204	0.25948134	0.999792942
ENSG00000137841	5330	PLCB2	1.530310141	0.312668048	1.271407757	0.259502752	0.999792942
ENSG00000115325	1796	DOK1	1.67055386	2.144957464	1.270820387	0.259612832	0.999792942
ENSG00000206450	3106	HLA-B	1.209367499	8.798320643	1.270649196	0.259644927	0.999792942
ENSG00000147874	54801	HAUS6	-1.444121511	4.471325465	1.270598345	0.259654461	0.999792942
ENSG00000109065	26151	NAT9	1.28827484	5.165036282	1.270559482	0.259661748	0.999792942
ENSG00000170848	5675	PSG6	1.881331531	-0.049748692	1.270470815	0.259678374	0.999792942
ENSG00000178498	196403	DTX3	1.384605652	2.187120399	1.270123616	0.259743491	0.999792942
ENSG00000105640	6142	RPL18A	1.060920356	10.71058864	1.270059888	0.259755445	0.999792942
ENSG00000068650	23250	ATP11A	-1.116134599	5.26355676	1.269854214	0.259794031	0.999792942
ENSG00000161010	51149	MRNIP	1.061387393	9.631394482	1.268536619	0.260041389	0.999792942
ENSG00000226706	101928525	LOC101928525	1.199569667	6.095039349	1.268043223	0.260134091	0.999792942
ENSG00000198840	4537	ND3	1.061549475	9.817783114	1.267971886	0.260147498	0.999792942
ENSG00000260083	101928736	MIR762HG	1.471793547	5.037074299	1.266816322	0.260364787	0.999792942
ENSG00000253618	106144529	GRPEL2-AS1	-1.190393539	1.095046194	1.266505513	0.260423268	0.999792942
ENSG00000105701	23770	FKBP8	1.227437423	9.352979932	1.266175284	0.260485422	0.999792942
ENSG00000164620	285613	RELL2	1.335265064	4.748942585	1.266099913	0.260499611	0.999792942
ENSG00000072195	10290	SPEG	1.473496277	3.033439075	1.264706412	0.260762108	0.999792942
ENSG00000072195	100996693	LOC100996693	1.473496277	3.033439075	1.264706412	0.260762108	0.999792942
ENSG00000225434	100507540	LINC01504	1.473727695	1.264006136	1.264638228	0.26077496	0.999792942
ENSG00000100462	10419	PRMT5	1.128552225	7.064903385	1.264394404	0.260820926	0.999792942
ENSG00000180900	23513	SCRIB	1.263880654	5.909923908	1.264329367	0.260833189	0.999792942
ENSG00000187778	10445	MCRS1	1.268516174	7.36187846	1.264327402	0.260833559	0.999792942
ENSG00000217236	100131390	SP9	-1.359832031	0.378982556	1.263733833	0.260945509	0.999792942
ENSG00000117419	79033	ERI3	1.193519485	7.253409494	1.263668382	0.260957856	0.999792942
ENSG00000138449	30061	SLC40A1	-1.598117508	0.237047915	1.263406145	0.261007337	0.999792942
ENSG00000109063	4621	MYH3	2.137340399	-0.062681655	1.263161274	0.261053552	0.999792942
ENSG00000177119	196527	ANO6	-1.349947632	6.124511917	1.262691035	0.261142328	0.999792942
ENSG00000188186	389541	LAMTOR4	1.254478483	6.266238107	1.262400118	0.26119727	0.999792942
ENSG00000123358	3164	NR4A1	-1.202949907	2.83130308	1.261801691	0.26131033	0.999792942
ENSG00000134070	3656	IRAK2	1.144387853	5.632091013	1.261645359	0.261339876	0.999792942
ENSG00000123636	29994	BAZ2B	-1.463713048	1.336526554	1.261555018	0.261356952	0.999792942
ENSG00000143013	8543	LMO4	-1.107341681	5.03729406	1.261414276	0.261383557	0.999792942
ENSG00000236552	728658	RPL13AP5	1.182875221	8.156613733	1.261110027	0.261441082	0.999792942
ENSG00000163956	4043	LRPAP1	1.135381374	7.73996837	1.261036025	0.261455076	0.999792942
ENSG00000167515	51693	TRAPPC2L	1.195986757	6.152976974	1.260811062	0.261497623	0.999792942
ENSG00000218336	55714	TENM3	-1.272543839	4.470643886	1.260381704	0.261578852	0.999792942
ENSG00000108479	2584	GALK1	1.27554189	6.458175759	1.260220797	0.261609301	0.999792942
ENSG00000204197	3833	KIFC1	1.646698531	0.53093103	1.259946329	0.26166125	0.999792942
ENSG00000172795	167227	DCP2	-1.391950133	3.203508379	1.25984103	0.261681184	0.999792942
ENSG00000101335	10398	MYL9	1.470508159	2.502184564	1.259386435	0.261767262	0.999792942
ENSG00000213347	83463	MXD3	1.177337958	7.85576637	1.259372909	0.261769824	0.999792942
ENSG00000169733	5986	RFNG	1.251431919	6.182594354	1.258854111	0.261868103	0.999792942
ENSG00000197329	57162	PELI1	-1.508542085	2.881628042	1.258317437	0.261969817	0.999792942
ENSG00000241741	NA	NA	1.592422214	0.810723015	1.258257544	0.261981172	0.999792942
ENSG00000144747	7110	TMF1	-1.39920082	3.467821392	1.257595787	0.262106666	0.999792942
ENSG00000198931	353	APRT	1.271701605	7.831124548	1.257352957	0.262152735	0.999792942
ENSG00000167778	84926	SPRYD3	1.245675117	6.926853682	1.257333153	0.262156493	0.999792942
ENSG00000173320	56977	STOX2	-1.432972397	2.030203311	1.257308746	0.262161124	0.999792942
ENSG00000117335	4179	CD46	-1.127952153	6.538260419	1.256959122	0.262227473	0.999792942
ENSG00000175061	125144	LRRC75A-AS1	1.091070444	7.168797862	1.256089205	0.262392651	0.999792942
ENSG00000105668	11045	UPK1A	-1.356200158	0.48789435	1.255528153	0.262499251	0.999792942
ENSG00000180694	169200	TMEM64	-1.09723534	5.295334892	1.255402919	0.262523052	0.999792942
ENSG00000097021	11332	ACOT7	1.209907211	8.51270512	1.255090928	0.26258236	0.999792942
ENSG00000149591	6876	TAGLN	1.356880374	6.540849729	1.2549376	0.262611514	0.999792942
ENSG00000266527	NA	NA	1.830474945	0.088571363	1.254840071	0.262630059	0.999792942
ENSG00000163866	113444	SMIM12	1.15424518	6.750477694	1.254714404	0.262653958	0.999792942
ENSG00000185324	8558	CDK10	1.305633959	5.665011905	1.254506788	0.262693448	0.999792942
ENSG00000148832	196743	PAOX	1.549309444	3.060940684	1.254389969	0.26271567	0.999792942
ENSG00000125503	54776	PPP1R12C	1.249285722	7.72063627	1.253930409	0.262803116	0.999792942
ENSG00000110047	10938	EHD1	1.213229816	7.835664567	1.253761068	0.262835348	0.999792942
ENSG00000141524	11322	TMC6	1.592061351	2.265240171	1.253279425	0.262927048	0.999792942
ENSG00000163947	50650	ARHGEF3	-1.294747755	4.023396881	1.252954961	0.262988845	0.999792942
ENSG00000162188	2785	GNG3	-1.383909246	-0.021784433	1.252828145	0.263013004	0.999792942
ENSG00000004799	5166	PDK4	1.706253431	2.944379656	1.251352894	0.263294239	0.999792942
ENSG00000132017	90379	DCAF15	1.216556954	6.278874079	1.249367474	0.263673321	0.999792942
ENSG00000145022	6988	TCTA	1.220008846	5.464296893	1.24923549	0.263698545	0.999792942
ENSG00000197766	1675	CFD	1.287032289	5.725043645	1.248855572	0.263771169	0.999792942
ENSG00000103199	26048	ZNF500	1.414713427	3.96241867	1.248767531	0.263788003	0.999792942
ENSG00000204335	389058	SP5	1.40952764	1.878489008	1.248485679	0.263841901	0.999792942
ENSG00000173153	2101	ESRRA	1.231599333	6.807025282	1.248410306	0.263856318	0.999792942
ENSG00000152082	80097	MZT2B	1.327825514	8.526903492	1.248090172	0.263917558	0.999792942
ENSG00000123349	5204	PFDN5	1.179929944	8.229243837	1.247636055	0.264004459	0.999792942
ENSG00000182327	388323	GLTPD2	-1.324250067	0.557091316	1.24740903	0.264047916	0.999792942
ENSG00000096080	55168	MRPS18A	1.177890044	7.231936476	1.247377289	0.264053993	0.999792942
ENSG00000179967	NA	NA	1.402678131	5.285210393	1.246879077	0.264149395	0.999792942
ENSG00000205220	5699	PSMB10	1.575689155	4.495700538	1.246074021	0.264303645	0.999792942
ENSG00000153233	5801	PTPRR	-1.212170054	4.224308289	1.24586465	0.264343779	0.999792942
ENSG00000115274	83444	INO80B	1.366545857	4.241886782	1.245618521	0.264390969	0.999792942
ENSG00000108515	2027	ENO3	1.09023688	9.707481029	1.24516183	0.264478557	0.999792942
ENSG00000143355	56956	LHX9	-1.853266301	-0.54524573	1.244235106	0.264656404	0.999792942
ENSG00000187051	91582	RPS19BP1	1.252582909	6.887139118	1.243758231	0.264747979	0.999792942
ENSG00000257452	NA	NA	1.575953952	0.69686059	1.243594449	0.264779439	0.999792942
ENSG00000132507	1984	EIF5A	1.124830253	9.261718591	1.24313392	0.264867925	0.999792942
ENSG00000135124	5025	P2RX4	1.205553843	5.594142166	1.242857155	0.26492112	0.999792942
ENSG00000171766	2628	GATM	-1.307170356	0.432531532	1.242717783	0.264947913	0.999792942
ENSG00000240972	4282	MIF	1.250620421	6.846541181	1.241886674	0.265107755	0.999792942
ENSG00000144655	64651	CSRNP1	-1.221814629	4.791781529	1.241330968	0.265214698	0.999792942
ENSG00000257663	NA	NA	1.171312827	6.493151292	1.24097536	0.265283161	0.999792942
ENSG00000168393	1841	DTYMK	1.274769365	7.568838492	1.240895982	0.265298446	0.999792942
ENSG00000108561	708	C1QBP	1.114951493	7.447693741	1.240547149	0.265365631	0.999792942
ENSG00000168246	92181	UBTD2	-1.137400375	5.089558402	1.240428327	0.265388521	0.999792942
ENSG00000197951	58491	ZNF71	1.387444117	4.510172272	1.240199366	0.265432635	0.999792942
ENSG00000105255	79187	FSD1	1.250292705	6.198528579	1.240194618	0.26543355	0.999792942
ENSG00000169884	7480	WNT10B	1.65726102	-0.238905324	1.239883346	0.265493537	0.999792942
ENSG00000197043	309	ANXA6	1.205802772	6.371543648	1.239870243	0.265496063	0.999792942
ENSG00000141349	92579	G6PC3	1.164750463	7.031999971	1.239175097	0.265630092	0.999792942
ENSG00000144746	10550	ARL6IP5	-1.080294755	5.511792151	1.238915681	0.265680131	0.999792942
ENSG00000185250	285755	PPIL6	1.444686633	4.19722143	1.237674835	0.265919641	0.999792942
ENSG00000129255	9526	MPDU1	1.275322168	6.631227681	1.237543044	0.265945095	0.999792942
ENSG00000183751	10607	TBL3	1.230655779	7.466345459	1.236104394	0.266223155	0.999792942
ENSG00000105202	2091	FBL	1.123961161	8.272794531	1.23603559	0.266236463	0.999792942
ENSG00000268269	NA	NA	-1.350377567	0.231789589	1.23541448	0.266356629	0.999792942
ENSG00000074842	56005	MYDGF	1.210475314	7.749104198	1.234717349	0.266491584	0.999792942
ENSG00000126524	51119	SBDS	-1.112832734	5.563585835	1.2336915	0.266690329	0.999792942
ENSG00000109771	55805	LRP2BP	-1.570701431	-0.301717015	1.233691097	0.266690407	0.999792942
ENSG00000143314	79590	MRPL24	1.203507505	6.207302603	1.233491395	0.266729118	0.999792942
ENSG00000128513	25913	POT1	-1.270030623	2.703326656	1.232454976	0.266930134	0.999792942
ENSG00000160993	54784	ALKBH4	1.458634979	3.734116603	1.230151815	0.267377516	0.999792942
ENSG00000160404	27433	TOR2A	1.335934784	4.817812414	1.229352096	0.267533077	0.999792942
ENSG00000139517	222484	LNX2	-1.330233465	3.626428827	1.229268197	0.267549403	0.999792942
ENSG00000075711	1739	DLG1	-1.073543156	6.64961143	1.228918732	0.267617422	0.999792942
ENSG00000214253	51024	FIS1	1.273919257	5.65388022	1.228676877	0.267664508	0.999792942
ENSG00000165521	161436	EML5	-1.494797061	2.835882092	1.228352292	0.267727718	0.999792942
ENSG00000227230	NA	NA	-1.572191068	0.277169365	1.227973771	0.267801454	0.999792942
ENSG00000236992	NA	NA	1.516526895	0.300247199	1.227646434	0.267865239	0.999792942
ENSG00000138629	84993	UBL7	1.160343795	6.144207588	1.227508299	0.267892162	0.999792942
ENSG00000164114	79884	MAP9	-1.574550245	2.01992518	1.227107293	0.267970339	0.999792942
ENSG00000167468	2879	GPX4	1.0775877	10.66706131	1.227087215	0.267974254	0.999792942
ENSG00000161179	150223	YDJC	1.194579149	6.834115237	1.224927911	0.268395711	0.999792942
ENSG00000231663	101927765	COA6-AS1	1.337152593	1.935305247	1.224725838	0.268435194	0.999792942
ENSG00000088179	5775	PTPN4	-1.458223477	2.364847044	1.224572441	0.268465172	0.999792942
ENSG00000025156	3298	HSF2	-1.278353934	4.2954127	1.224157277	0.268546325	0.999792942
ENSG00000239911	100505483	PRKAG2-AS1	-1.332167188	0.335244692	1.223493688	0.268676102	0.999792942
ENSG00000108691	6347	CCL2	1.33170972	1.770453805	1.222649468	0.268841319	0.999792942
ENSG00000258920	400236	FOXN3-AS1	1.46468756	2.153867217	1.222601417	0.268850726	0.999792942
ENSG00000261380	NA	NA	1.393757211	4.193852344	1.221952443	0.268977824	0.999792942
ENSG00000101057	4605	MYBL2	1.139550715	10.01686434	1.221369852	0.269091985	0.999792942
ENSG00000049618	57492	ARID1B	-1.150279154	5.234436274	1.22088749	0.269186552	0.999792942
ENSG00000078140	3093	UBE2K	-1.059801019	5.542494544	1.220761513	0.269211256	0.999792942
ENSG00000103415	3163	HMOX2	1.128446257	7.173139887	1.220319045	0.269298048	0.999792942
ENSG00000116586	28956	LAMTOR2	1.135323691	5.834298135	1.219815519	0.26939686	0.999792942
ENSG00000228797	NA	NA	1.402514096	2.386500428	1.219661274	0.269427137	0.999792942
ENSG00000167037	129049	SGSM1	1.501556196	0.412902369	1.219297049	0.269498651	0.999792942
ENSG00000198055	2870	GRK6	1.186995164	7.188213512	1.219236067	0.269510626	0.999792942
ENSG00000083750	10325	RRAGB	-1.191297445	3.355109729	1.21882836	0.269590709	0.999792942
ENSG00000182568	6304	SATB1	-1.449231228	2.341716552	1.218807827	0.269594743	0.999792942
ENSG00000114019	51421	AMOTL2	-0.975331401	7.478296565	1.218635253	0.269628651	0.999792942
ENSG00000269420	106144526	PLA2G4C-AS1	1.621192504	0.384761154	1.21833289	0.269688071	0.999792942
ENSG00000092621	26227	PHGDH	1.07872741	7.721183432	1.218047642	0.269744144	0.999792942
ENSG00000170430	4255	MGMT	1.257557066	6.525638779	1.217514316	0.269849021	0.999792942
ENSG00000237054	100505758	PRMT5-AS1	1.134998657	6.099963578	1.217399595	0.269871587	0.999792942
ENSG00000117877	10849	CD3EAP	1.177183788	5.37091589	1.216601709	0.270028601	0.999792942
ENSG00000146242	7162	TPBG	-1.075021126	5.44330718	1.216547677	0.270039237	0.999792942
ENSG00000267374	647946	MIR924HG	-1.171022512	1.011260919	1.216157568	0.270116051	0.999792942
ENSG00000010361	80199	FUZ	1.367302146	3.47965062	1.215101818	0.270324069	0.999792942
ENSG00000025708	1890	TYMP	1.562952315	3.168531427	1.214025516	0.270536342	0.999792942
ENSG00000170017	214	ALCAM	-1.141278089	7.059484405	1.213985736	0.270544191	0.999792942
ENSG00000136463	51204	TACO1	1.18313985	6.447099919	1.213718335	0.270596963	0.999792942
ENSG00000188549	388115	CCDC9B	1.110048442	6.168869041	1.213377745	0.270664198	0.999792942
ENSG00000197162	146540	ZNF785	1.342160507	1.217021802	1.212515604	0.270834485	0.999792942
ENSG00000161664	92591	ASB16	1.326288213	2.805655761	1.212234214	0.270890092	0.999792942
ENSG00000135624	10574	CCT7	1.023404372	9.470254157	1.211614288	0.271012652	0.999792942
ENSG00000169026	84179	SLC49A3	1.488524592	0.624175895	1.211294618	0.271075878	0.999792942
ENSG00000185834	NA	NA	1.350742063	3.66266721	1.211193802	0.271095821	0.999792942
ENSG00000171223	3726	JUNB	-0.978074727	8.267074331	1.210202867	0.271291948	0.999792942
ENSG00000176720	666	BOK	1.312817532	7.29572791	1.210161639	0.271300112	0.999792942
ENSG00000270228	NA	NA	-1.162331523	3.122198558	1.20984459	0.271362903	0.999792942
ENSG00000233111	NA	NA	1.88302803	-0.067521166	1.208504006	0.271628602	0.999792942
ENSG00000250584	100506791	LINC01511	-1.149991865	1.757498806	1.208374994	0.271654189	0.999792942
ENSG00000183337	54880	BCOR	-1.133434808	5.456566825	1.207207801	0.271885816	0.999792942
ENSG00000186625	11104	KATNA1	-1.221922364	3.963225679	1.206987237	0.271929614	0.999792942
ENSG00000115694	10494	STK25	1.191190946	7.849560289	1.206717467	0.271983195	0.999792942
ENSG00000137106	9380	GRHPR	1.140310214	8.126040553	1.206277754	0.272070558	0.999792942
ENSG00000114270	1294	COL7A1	-1.078221373	6.150487509	1.205480242	0.272229099	0.999792942
ENSG00000143162	8804	CREG1	-1.056677794	6.119657791	1.205041866	0.272316295	0.999792942
ENSG00000058668	493	ATP2B4	-1.458640591	4.29057716	1.204314134	0.272461124	0.999792942
ENSG00000171813	170394	PWWP2B	1.318750852	5.522980836	1.203255791	0.27267192	0.999792942
ENSG00000125901	64949	MRPS26	1.209774199	7.089061087	1.202571381	0.272808347	0.999792942
ENSG00000228519	NA	NA	1.352629949	1.025369403	1.200527278	0.273216318	0.999792942
ENSG00000040275	54908	SPDL1	-1.55165249	4.55654443	1.20050837	0.273220095	0.999792942
ENSG00000108106	27338	UBE2S	1.136327893	9.520716039	1.199940941	0.273333483	0.999792942
ENSG00000123983	2181	ACSL3	-1.239017866	5.904130874	1.199812638	0.273359129	0.999792942
ENSG00000107745	10367	MICU1	-1.032894446	5.381923069	1.198941789	0.273533283	0.999792942
ENSG00000132881	79363	CPLANE2	1.489114929	2.88392882	1.198243729	0.273672983	0.999792942
ENSG00000230124	84320	ACBD6	-1.149868623	1.135582753	1.197756509	0.273770541	0.999792942
ENSG00000230124	100527964	LHX4-AS1	-1.149868623	1.135582753	1.197756509	0.273770541	0.999792942
ENSG00000132475	3021	H3F3B	-0.889305071	9.233038188	1.196763886	0.273969434	0.999792942
ENSG00000269277	NA	NA	-1.165769181	2.813102253	1.196614558	0.27399937	0.999792942
ENSG00000213694	1903	S1PR3	1.500306599	0.414994599	1.196532666	0.27401579	0.999792942
ENSG00000213694	286223	C9orf47	1.500306599	0.414994599	1.196532666	0.27401579	0.999792942
ENSG00000105357	79784	MYH14	1.144762639	6.407681019	1.196418433	0.274038695	0.999792942
ENSG00000165801	55701	ARHGEF40	1.204099702	5.550732685	1.196302437	0.274061956	0.999792942
ENSG00000166313	322	APBB1	1.282316513	5.353830151	1.196301152	0.274062214	0.999792942
ENSG00000268678	NA	NA	-1.581487003	0.029384389	1.196159965	0.274090531	0.999792942
ENSG00000163739	2919	CXCL1	1.034970411	8.094506972	1.196006009	0.274121412	0.999792942
ENSG00000179922	147808	ZNF784	1.547441227	3.690114296	1.195718907	0.274179013	0.999792942
ENSG00000055118	3757	KCNH2	1.32973198	2.139746204	1.19565164	0.274192511	0.999792942
ENSG00000137880	2644	GCHFR	1.297380412	6.028623188	1.194928057	0.274337758	0.999792942
ENSG00000205352	54458	PRR13	1.084464627	5.890084881	1.194202042	0.27448359	0.999792942
ENSG00000238221	NA	NA	-1.281387401	2.401216618	1.194053951	0.274513349	0.999792942
ENSG00000151229	114134	SLC2A13	-1.170580477	3.411918321	1.193765789	0.274571266	0.999792942
ENSG00000119396	51552	RAB14	-0.997017085	6.563568247	1.193715508	0.274581374	0.999792942
ENSG00000163617	57577	CCDC191	1.697757837	1.090161829	1.192929353	0.274739467	0.999792942
ENSG00000197903	85236	HIST1H2BK	1.338008428	3.794176928	1.192191511	0.274887948	0.999792942
ENSG00000106367	1174	AP1S1	1.184555823	6.698912797	1.192182246	0.274889813	0.999792942
ENSG00000109184	23142	DCUN1D4	-1.251639246	4.016782586	1.191013271	0.275125263	0.999792942
ENSG00000237214	NA	NA	1.244623753	8.305377813	1.190359228	0.275257108	0.999792942
ENSG00000188163	401565	FAM166A	1.434391407	3.846988918	1.189895414	0.275350654	0.999792942
ENSG00000111981	80329	ULBP1	-1.326552376	0.869266647	1.189382128	0.275454224	0.999792942
ENSG00000070214	23446	SLC44A1	-1.149160251	6.612642767	1.188830198	0.275565646	0.999792942
ENSG00000178430	NA	NA	1.208290211	5.349535128	1.188741606	0.275583536	0.999792942
ENSG00000227766	NA	NA	1.24655507	8.515848928	1.188731895	0.275585497	0.999792942
ENSG00000237310	100289098	GS1-124K5.4	1.423791732	2.760841383	1.187954782	0.27574249	0.999792942
ENSG00000105835	10135	NAMPT	-1.171531228	5.204275414	1.187613506	0.275811469	0.999792942
ENSG00000130052	9754	STARD8	1.360741408	1.916539488	1.186113501	0.276114913	0.999792942
ENSG00000138028	10669	CGREF1	1.378927078	1.767204946	1.185437528	0.276251797	0.999792942
ENSG00000109814	7358	UGDH	-1.20877549	4.222065808	1.1848561	0.276369603	0.999792942
ENSG00000125691	9349	RPL23	0.980680594	10.41540604	1.184707543	0.276399713	0.999792942
ENSG00000102189	8411	EEA1	-1.295723253	2.774225574	1.18466653	0.276408026	0.999792942
ENSG00000130005	2593	GAMT	1.401865687	4.522800755	1.184408766	0.276460283	0.999792942
ENSG00000197756	6168	RPL37A	1.014527276	9.717551419	1.183682885	0.276607507	0.999792942
ENSG00000184508	374659	HDDC3	1.244317203	5.114728729	1.183674025	0.276609304	0.999792942
ENSG00000163923	116832	RPL39L	1.131861578	6.572100812	1.183113025	0.276723156	0.999792942
ENSG00000153406	57407	NMRAL1	1.180506058	6.877795721	1.183071472	0.276731591	0.999792942
ENSG00000140990	4716	NDUFB10	1.108149848	7.225473084	1.182645248	0.276818133	0.999792942
ENSG00000225663	348262	MCRIP1	1.761917755	3.18908871	1.182447925	0.27685821	0.999792942
ENSG00000178980	6415	SELENOW	1.294166631	6.8679231	1.182384887	0.276871014	0.999792942
ENSG00000205670	54065	SMIM11A	1.285322148	4.557928871	1.18197976	0.276953324	0.999792942
ENSG00000170262	56246	MRAP	1.376743961	0.89411018	1.181658256	0.277018666	0.999792942
ENSG00000272100	NA	NA	1.374422294	3.537765902	1.181465466	0.277057858	0.999792942
ENSG00000169641	7798	LUZP1	-1.148025159	6.185439963	1.181372852	0.277076687	0.999792942
ENSG00000107789	9562	MINPP1	-1.255622863	3.390138558	1.180523721	0.277249402	0.999792942
ENSG00000131469	6155	RPL27	0.983024147	9.95247125	1.17961644	0.277434094	0.999792942
ENSG00000156113	3778	KCNMA1	-1.170867943	1.598672206	1.179578509	0.27744182	0.999792942
ENSG00000143321	3068	HDGF	1.055729491	9.947571174	1.178726618	0.277615383	0.999792942
ENSG00000184281	10078	TSSC4	1.25640073	6.299752205	1.178223372	0.277717979	0.999792942
ENSG00000127191	7186	TRAF2	1.17830641	6.436824481	1.177631213	0.277838762	0.999792942
ENSG00000176946	51078	THAP4	1.113599573	7.279065389	1.17704365	0.277958672	0.999792942
ENSG00000116641	85440	DOCK7	-1.406598332	4.489447991	1.176769116	0.278014722	0.999792942
ENSG00000185186	114038	LINC00313	1.395613233	0.740031808	1.176320523	0.278106339	0.999792942
ENSG00000254721	NA	NA	1.177481528	6.001805816	1.176300516	0.278110426	0.999792942
ENSG00000187498	1282	COL4A1	-0.934670281	8.012893079	1.176174014	0.278136269	0.999792942
ENSG00000186318	23621	BACE1	-1.038387252	5.007213369	1.176012204	0.278169329	0.999792942
ENSG00000172071	9451	EIF2AK3	-1.338512449	4.221791161	1.175908602	0.2781905	0.999792942
ENSG00000171291	90594	ZNF439	-1.566947022	0.002390433	1.175180056	0.278339429	0.999792942
ENSG00000130669	10298	PAK4	1.170647111	7.087087163	1.174700317	0.278437552	0.999792942
ENSG00000115350	56655	POLE4	1.25088028	6.21575903	1.174252384	0.27852921	0.999792942
ENSG00000112029	26271	FBXO5	-1.152269024	4.598335784	1.172981047	0.278789561	0.999792942
ENSG00000103496	6810	STX4	1.152904556	5.213329812	1.172626653	0.278862191	0.999792942
ENSG00000122482	84146	ZNF644	-1.314850167	3.279541116	1.172504441	0.278887242	0.999792942
ENSG00000198205	7789	ZXDA	-1.183075437	1.410065259	1.171851771	0.279021078	0.999792942
ENSG00000165757	57608	JCAD	1.359488924	1.352386384	1.17165182	0.279062096	0.999792942
ENSG00000142544	90353	CTU1	1.43752496	4.59309689	1.17141224	0.279111253	0.999792942
ENSG00000262088	NA	NA	-1.146655415	4.37922503	1.171272124	0.279140007	0.999792942
ENSG00000115286	374291	NDUFS7	1.240098847	7.243625717	1.169602045	0.279483025	0.999792942
ENSG00000039650	11284	PNKP	1.270030498	5.973968344	1.169167396	0.279572384	0.999792942
ENSG00000249593	NA	NA	1.385384441	3.29707355	1.168946383	0.279617836	0.999792942
ENSG00000149798	10435	CDC42EP2	1.123352833	5.921634813	1.168930034	0.279621199	0.999792942
ENSG00000260708	NA	NA	1.359200038	1.793381786	1.168748085	0.279658625	0.999792942
ENSG00000170439	196410	METTL7B	1.328692346	3.596544599	1.168641943	0.27968046	0.999792942
ENSG00000118046	6794	STK11	1.209691974	7.961856458	1.168618226	0.27968534	0.999792942
ENSG00000247596	11344	TWF2	1.403971807	5.100810509	1.168269756	0.279757044	0.999792942
ENSG00000204859	3104	ZBTB48	1.273331149	4.981525129	1.16772371	0.279869451	0.999792942
ENSG00000034677	25897	RNF19A	-1.234199191	4.795663369	1.166944807	0.280029891	0.999792942
ENSG00000114796	54800	KLHL24	-1.204702314	4.26738697	1.166722584	0.280075686	0.999792942
ENSG00000149182	84364	ARFGAP2	1.184520562	6.871173598	1.166592133	0.280102573	0.999792942
ENSG00000100300	706	TSPO	1.297618776	7.657758125	1.166314607	0.280159786	0.999792942
ENSG00000177283	8325	FZD8	-1.15467469	2.953481295	1.164448971	0.28054477	0.999792942
ENSG00000228363	NA	NA	-1.138610261	3.828643175	1.164415203	0.280551745	0.999792942
ENSG00000103245	64428	CIAO3	1.250297697	6.520760859	1.164319059	0.280571603	0.999792942
ENSG00000162572	6339	SCNN1D	1.595079069	-0.098451627	1.164108437	0.280615113	0.999792942
ENSG00000267277	NA	NA	1.556154113	1.516806089	1.163725959	0.280694148	0.999792942
ENSG00000134709	51361	HOOK1	-1.258172265	3.086637768	1.163218872	0.280798974	0.999792942
ENSG00000248015	NA	NA	1.276497301	5.680807068	1.162707609	0.280904713	0.999792942
ENSG00000107957	9644	SH3PXD2A	-1.094321957	4.399590045	1.162658582	0.280914856	0.999792942
ENSG00000245156	NA	NA	1.179707353	6.797674022	1.162607976	0.280925325	0.999792942
ENSG00000148399	92715	DPH7	1.235954963	5.478179888	1.16212384	0.28102551	0.999792942
ENSG00000250251	105369154	PKD1P6-NPIPP1	-1.134645542	3.494183217	1.161833318	0.281085651	0.999792942
ENSG00000223768	642852	LOC642852	-1.199626447	0.935200513	1.161481726	0.281158455	0.999792942
ENSG00000110074	55572	FOXRED1	1.199313894	5.811405798	1.161257369	0.281204926	0.999792942
ENSG00000123080	1031	CDKN2C	-1.11130715	4.886456583	1.161212033	0.281214317	0.999792942
ENSG00000135439	116986	AGAP2	1.195790851	6.091718323	1.161141796	0.281228868	0.999792942
ENSG00000145730	5066	PAM	-1.011782362	6.247078332	1.161082868	0.281241076	0.999792942
ENSG00000149357	55004	LAMTOR1	1.128386956	7.834620857	1.160476868	0.281366664	0.999792942
ENSG00000185551	7026	NR2F2	-1.186464697	3.806965977	1.160468725	0.281368352	0.999792942
ENSG00000141577	22994	CEP131	1.177078922	5.429947784	1.159954379	0.281475002	0.999792942
ENSG00000126768	10245	TIMM17B	1.53294364	0.552273642	1.159772638	0.281512698	0.999792942
ENSG00000186010	51079	NDUFA13	1.548234046	2.225568481	1.15966118	0.28153582	0.999792942
ENSG00000172301	55352	COPRS	1.09429802	7.526586311	1.15870837	0.281733574	0.999792942
ENSG00000137491	11309	SLCO2B1	1.424363951	0.573297393	1.158424214	0.281792585	0.999792942
ENSG00000164609	10569	SLU7	-1.286159072	3.671206694	1.1581433	0.281850937	0.999792942
ENSG00000030582	2896	GRN	1.003964051	10.75439106	1.157968336	0.281887288	0.999792942
ENSG00000123146	976	ADGRE5	1.082280315	5.85428885	1.157584793	0.281966997	0.999792942
ENSG00000146677	NA	NA	1.292508741	4.662089162	1.157308938	0.282024343	0.999792942
ENSG00000104756	54793	KCTD9	-1.113287783	5.42383855	1.157297342	0.282026754	0.999792942
ENSG00000100101	NA	NA	1.333400714	4.697923035	1.156746347	0.282141343	0.999792942
ENSG00000258077	NA	NA	1.871247958	-0.283782283	1.156024296	0.282291595	0.999792942
ENSG00000117533	8674	VAMP4	-1.153338073	2.634055762	1.155692888	0.282360592	0.999792942
ENSG00000232888	NA	NA	1.463353335	0.602625749	1.155645229	0.282370516	0.999792942
ENSG00000088543	51161	C3orf18	1.418496292	2.822114939	1.15556158	0.282387935	0.999792942
ENSG00000120217	29126	CD274	-1.514744069	0.967105971	1.155475646	0.282405832	0.999792942
ENSG00000102109	27344	PCSK1N	1.702717808	1.242744875	1.154814558	0.282543557	0.999792942
[truncated: 13,028 more rows]
